# Supplementary material for: The initiation of puberty in Atlantic salmon brings about large changes in testicular gene expression that are modulated by the energy status
Source: BMC Genomics. 2019 Jun 11;20:475. doi: 10.1186/s12864-019-5869-9 (PMC6558769; doi:10.1186/s12864-019-5869-9)
Supplement: Supplementary file 3 — Table S2. Complete microarray results showing modulated testicular gene expression of immature and maturing Atlantic salmon fed a normal (NR) or restricted ration (RR; 43% of NR). Excel file (.xlsx) containing normalized expression data, statistics, and gene description and regulation, for all differentially expressed genes (N = 5–16; Student’s t-test, P < 0.01 at the α level of 0.05, FDR < 0.05; fold change > │1.5│) identified in all 4 comparisons described in this study. (XLS 483 kb) [file 12864_2019_5869_MOESM3_ESM.xls]

## Sheet: RR(imm)-NR(imm)_53
ProbeName	p (Corr)	p	FC (abs)	Regulation	[RR(imm)](normalized)	[NR(imm)](normalized)	Description
CUST_25702_PI417904088	0.00103052	3.27374e-06	1.60492	up	0.356144	-0.32636	30070 cd01439, TCCD_inducible_PARP_like, Poly(ADP-ribose) polymerases catalyse the covalent attachment of ADP-ribose units from NAD+ to itself and to a limited number of other DNA binding proteins, which decreases their affinity for DNA. Poly(ADP-ribos...
CUST_13806_PI417904088	0.000771655	2.16003e-06	1.6478	up	0.422889	-0.297649	Adaptin ear-binding coat-associated protein 1
CUST_19351_PI417904088	0.000272019	2.67532e-07	1.64869	up	0.45702	-0.264297	Adenylosuccinate synthetase isozyme 1
CUST_18691_PI417904088	0.00665206	0.000104691	1.6972	up	0.379512	-0.383646	Alpha-(1,3)-fucosyltransferase
CUST_14546_PI417904088	0.00181977	7.90955e-06	1.54445	up	0.378177	-0.248913	Alpha-N-acetylgalactosaminide alpha-2,6-sialyltransferase 2
CUST_40321_PI417904088	0.000230443	2.08315e-07	2.03954	up	0.5322	-0.496042	Ankyrin repeat and SOCS box protein 11
CUST_15255_PI417904088	0.00574534	6.91784e-05	2.01968	up	0.890848	-0.123276	Aquaporin-3
CUST_16669_PI417904088	0.00993632	0.000249285	1.50354	down	-0.376477	0.211887	Aspartate aminotransferase, cytoplasmic
CUST_216_PI417904088	0.00383989	3.66035e-05	1.68674	up	0.58183	-0.172404	Bcl10-interacting CARD protein
CUST_40946_PI417904088	0.00802587	0.000160776	1.50902	down	-0.354117	0.239492	Coiled-coil domain-containing protein MGC104706 homolog
CUST_9812_PI417904088	0.00208793	1.26369e-05	1.68728	up	0.498235	-0.256466	Cystic fibrosis transmembrane conductance regulator
CUST_25672_PI417904088	0.00650209	9.55124e-05	1.54123	up	0.414198	-0.209885	Diacylglycerol O-acyltransferase 1
CUST_20030_PI417904088	0.000280206	3.20697e-07	1.50076	up	0.374086	-0.211603	DnaJ homolog subfamily C member 16 precursor
CUST_33922_PI417904088	0.00374066	3.48087e-05	1.77122	up	0.351726	-0.47302	Doublesex- and mab-3-related transcription factor A1
CUST_38901_PI417904088	0.00802587	0.000159877	1.67354	up	0.535625	-0.207279	Endophilin-A3
CUST_36716_PI417904088	0.000437403	9.26561e-07	1.58394	up	0.335335	-0.328184	ETS domain-containing transcription factor ERF
CUST_38800_PI417904088	0.0052749	5.90623e-05	1.58103	up	0.313778	-0.347087	Glucose-6-phosphate translocase
CUST_23750_PI417904088	0.00670707	0.000109747	1.50928	up	0.345334	-0.248527	Guanine nucleotide-binding protein alpha-14 subunit
CUST_18902_PI417904088	0.00332103	2.95715e-05	1.73286	up	0.347993	-0.44516	Hepatocyte nuclear factor 3-beta
CUST_5905_PI417904088	0.00270622	1.92453e-05	1.56551	up	0.43617	-0.210466	Histone H2B.3
CUST_38816_PI417904088	0.00770075	0.000143901	1.62773	up	0.372974	-0.32989	Homeobox protein Hox-A2a
CUST_31859_PI417904088	0.00720338	0.000128612	1.67544	up	0.512722	-0.23182	Insulin-like growth factor I precursor
CUST_20869_PI417904088	0.000209258	1.33828e-07	1.86073	up	0.502843	-0.393029	Interferon regulatory factor 3
CUST_22674_PI417904088	0.00057797	1.35928e-06	1.61805	up	0.320703	-0.373553	Interferon-induced GTP-binding protein Mx
CUST_24186_PI417904088	0.008666	0.000183664	1.86436	up	0.414683	-0.483998	Interferon-induced protein 44
CUST_31417_PI417904088	0.000853768	2.58365e-06	1.65345	up	0.377685	-0.347791	Interleukin-20 receptor alpha chain precursor
CUST_15099_PI417904088	0.00608769	8.00698e-05	1.81648	down	-0.449793	0.411354	Lens fiber membrane intrinsic protein
CUST_25255_PI417904088	0.0077953	0.000148201	2.00042	up	0.759522	-0.24078	LIM and senescent cell antigen-like-containing domain protein 1
CUST_29293_PI417904088	0.00288818	2.14134e-05	1.63179	up	0.551613	-0.154844	Myocyte-specific enhancer factor 2D
CUST_41539_PI417904088	0.00038022	6.96671e-07	1.65921	up	0.310052	-0.420445	Myogenic factor 5
CUST_10677_PI417904088	0.00955242	0.000231981	1.84841	down	-0.781019	0.105269	N-acetyltransferase ESCO1
CUST_14354_PI417904088	0.00198497	1.14166e-05	1.55279	up	0.41528	-0.219582	Neural cell adhesion molecule L1-like protein precursor
CUST_31536_PI417904088	0.0026156	1.8403e-05	1.94863	up	0.795943	-0.166517	Noggin-3 precursor
CUST_30758_PI417904088	0.00658858	9.9821e-05	1.53138	up	0.386996	-0.227833	Ovotransferrin precursor
CUST_20586_PI417904088	0.00197365	1.07836e-05	1.91877	up	0.41102	-0.529163	Peroxisomal proliferator-activated receptor A-interacting complex 285 kDa protein
CUST_24816_PI417904088	0.00246909	1.69986e-05	1.70634	up	0.5053	-0.265608	Polypeptide N-acetylgalactosaminyltransferase 6
CUST_17312_PI417904088	0.000853768	2.58061e-06	1.71767	up	0.469355	-0.311098	Probable ATP-dependent RNA helicase DDX58
CUST_22957_PI417904088	0.000163481	5.70983e-08	2.06843	up	0.554286	-0.494248	Protein asteroid homolog 1
CUST_9185_PI417904088	0.00519441	5.69821e-05	1.51838	up	0.338104	-0.264432	Protein tyrosine phosphatase-like protein PTPLAD1
CUST_1866_PI417904088	0.000543617	1.19268e-06	1.60551	down	-0.193439	0.489594	Putative adenylate kinase-like protein C9orf98 homolog
CUST_4891_PI417904088	0.002366	1.55728e-05	1.56176	up	0.346202	-0.296971	Ribosome-binding protein 1
9_3_10_13	0.00315401	2.62477e-05	1.67467	up	0.550446	-0.193428	Sacsin
CUST_19961_PI417904088	0.00974148	0.000240994	1.89115	up	0.700331	-0.218931	Sialidase-3
CUST_38929_PI417904088	0.0086574	0.000181427	1.77562	up	0.689592	-0.13873	SPARC-like protein 1 precursor
CUST_41203_PI417904088	0.00115611	4.11086e-06	1.56241	up	0.529224	-0.114546	Translocation-associated membrane protein 2
CUST_27282_PI417904088	0.000209258	1.42481e-07	1.73389	up	0.566546	-0.227464	Tripartite motif-containing protein 16
CUST_26901_PI417904088	0.000163481	7.90643e-08	1.71201	up	0.578351	-0.197337	Tripartite motif-containing protein 25
CUST_18161_PI417904088	0.000230443	2.09209e-07	1.74199	up	0.547909	-0.252828	Uncharacterized protein C12orf24 homolog
CUST_27359_PI417904088	0.00685434	0.000114602	1.5956	down	-0.203322	0.470774	Uncharacterized protein KIAA1409
CUST_17745_PI417904088	0.00509107	5.4693e-05	1.59053	up	0.500501	-0.169005	UNKNOWN
CUST_16369_PI417904088	0.00517085	5.59412e-05	1.52334	up	0.382092	-0.225145	UNKNOWN
CUST_23792_PI417904088	0.000280206	3.35299e-07	2.46454	up	0.644469	-0.656847	Zinc-binding protein A33
CUST_15402_PI417904088	0.00658858	0.000101685	1.79755	up	0.382848	-0.463182	Zona pellucida sperm-binding protein 4 precursor

## Sheet: RR(mat)-NR(mat)_887
ProbeName	p (Corr)	p	FC (abs)	Regulation	[RR(mat)](normalized)	[NR(mat)](normalized)	Description
CUST_10367_PI417904088	0.00603797	0.000212174	1.71439	up	1.17775	0.400048	10116.3.peg.27843 HOVERGEN:Q641W2 NextBio:646657 ArrayExpress:Q641W2 Uniprot:Q641W2
CUST_21583_PI417904088	0.0054928	0.000151735	1.55278	up	0.306488	-0.328361	103038 PRK07764, PRK07764, DNA polymerase III subunits gamma and tau; Validated.
CUST_33563_PI417904088	0.00764495	0.000379367	1.65773	up	0.587126	-0.142087	104428 PRK10263, PRK10263, DNA translocase FtsK; Provisional.
CUST_31282_PI417904088	0.00312308	2.51372e-05	1.51196	up	0.117472	-0.478948	104844 PRK10811, rne, ribonuclease E; Reviewed.
CUST_14120_PI417904088	0.00539987	0.000145826	2.01098	up	0.899274	-0.108625	105124 PRK11192, PRK11192, ATP-dependent RNA helicase SrmB; Provisional.
CUST_22294_PI417904088	0.00290617	1.53536e-05	2.84109	up	2.04852	0.542081	110124 pfam01101, HMG14_17, HMG14 and HMG17.
CUST_32269_PI417904088	0.00520237	0.00013117	5.66058	down	-1.49918	1.00177	110977 pfam02029, Caldesmon, Caldesmon.
CUST_27302_PI417904088	0.00912635	0.000563589	1.87862	up	1.04784	0.138162	111993 pfam03157, Glutenin_hmw, High molecular weight glutenin subunit. Members of this family include high molecular weight subunits of glutenin. This group of gluten proteins is thought to be largely responsible for the elastic properties of gluten, ...
CUST_22150_PI417904088	0.00819039	0.000435497	1.53504	up	0.628374	0.0100962	112899 pfam04103, CD20, CD20/IgE Fc receptor beta subunit family. This family includes the CD20 protein and the beta subunit of the high affinity receptor for IgE Fc. The high affinity receptor for IgE is a tetrameric structure consisting of a single ...
CUST_17678_PI417904088	0.00287841	1.43123e-05	1.58784	down	-0.566754	0.100313	114001 pfam05250, UPF0193, Uncharacterised protein family (UPF0193). This family of proteins is functionally uncharacterised.
CUST_14768_PI417904088	0.00458416	8.50994e-05	2.07763	up	1.02268	-0.0322611	116 kDa U5 small nuclear ribonucleoprotein component
CUST_21541_PI417904088	0.00469543	9.58624e-05	1.78796	up	1.22971	0.391392	118198 pfam09666, Sororin, Sororin protein. Sororin is an essential, cell cycle-dependent mediator of sister chromatid cohesion. The protein is nuclear in interphase cells, dispersed from the chromatin in mitosis, and interacts with the cohesin complex.
CUST_19049_PI417904088	0.00974395	0.000651924	3.214	up	2.45533	0.770963	14-3-3 protein beta/alpha
CUST_15747_PI417904088	0.00667228	0.000272144	1.57717	up	1.03842	0.381076	14-3-3 protein beta/alpha-1
CUST_22274_PI417904088	0.00976699	0.000654716	1.71427	up	0.992164	0.214571	14-3-3 protein epsilon
CUST_16932_PI417904088	0.00342699	4.09617e-05	1.52112	down	-0.469668	0.135463	17-beta-hydroxysteroid dehydrogenase 14
CUST_13191_PI417904088	0.00278643	1.21964e-05	1.53204	up	0.563327	-0.0521287	1-acyl-sn-glycerol-3-phosphate acyltransferase gamma
CUST_16439_PI417904088	0.00749827	0.000360373	1.65819	up	0.956295	0.226683	26S protease regulatory subunit 4
CUST_1853_PI417904088	0.00902074	0.00054809	1.62322	up	0.937679	0.238819	26S protease regulatory subunit 6B
CUST_21978_PI417904088	0.00954777	0.000628106	1.61964	up	0.924891	0.229218	26S protease regulatory subunit 7
CUST_11289_PI417904088	0.00905926	0.000553649	1.66371	up	1.09132	0.356914	26S proteasome non-ATPase regulatory subunit 14
CUST_7376_PI417904088	0.00390267	5.44305e-05	1.93915	up	0.988205	0.0327833	26S proteasome non-ATPase regulatory subunit 2
CUST_48_PI417904088	0.00529313	0.000138277	1.54475	up	0.806784	0.179409	26S proteasome non-ATPase regulatory subunit 3
CUST_10622_PI417904088	0.00756983	0.000369857	1.79016	up	0.789787	-0.0503018	26S proteasome non-ATPase regulatory subunit 4
CUST_12199_PI417904088	0.00836353	0.000453594	1.68473	up	0.978591	0.226072	26S proteasome non-ATPase regulatory subunit 5
12_2_7_17	0.00494427	0.000113467	1.54443	down	-0.677187	-0.0501082	26S proteasome non-ATPase regulatory subunit 9
CUST_10927_PI417904088	0.00539987	0.00014563	1.99077	up	1.18892	0.195597	28954 cd00073, H15, linker histone 1 and histone 5 domains; the basic subunit of chromatin is the nucleosome, consisting of an octamer of core histones, two full turns of DNA, a linker histone (H1 or H5) and a variable length of linker DNA; H1/H5 are c...
CUST_14551_PI417904088	0.00469543	9.69273e-05	4.05298	up	2.11574	0.0967544	29112 cd00273, Chemokine_CXC, Chemokine_CXC: 1 of 4 subgroup designations based on the arrangement of the two N-terminal cysteine residues; includes a number of secreted growth factors and interferons involved in mitogenic, chemotactic, and inflammato...
CUST_7612_PI417904088	0.00500438	0.000120053	1.89875	up	1.17341	0.248359	3'(2'),5'-bisphosphate nucleotidase 1
CUST_30775_PI417904088	0.00572364	0.000167893	2.71635	up	1.57327	0.131607	31389 COG1196, Smc, Chromosome segregation ATPases [Cell division and chromosome partitioning].
3_2_11_1	0.00636194	0.000242875	1.50736	up	0.583877	-0.00814734	39S ribosomal protein L13, mitochondrial
CUST_12388_PI417904088	0.00319065	3.14258e-05	1.6059	up	0.783827	0.100447	39S ribosomal protein L34, mitochondrial precursor
CUST_12567_PI417904088	0.00444365	7.87695e-05	2.06896	up	1.19086	0.141951	39S ribosomal protein L35, mitochondrial precursor
11_2_5_10	0.00600277	0.000207052	1.8426	up	1.36729	0.485553	39S ribosomal protein L37, mitochondrial precursor
CUST_13011_PI417904088	0.00278643	1.20307e-05	2.92834	up	1.80746	0.257383	39S ribosomal protein L51, mitochondrial precursor
CUST_15842_PI417904088	0.00637521	0.000247538	2.01884	up	1.23009	0.216565	3-ketoacyl-CoA thiolase, mitochondrial
CUST_25651_PI417904088	0.00602934	0.000210742	2.57594	down	-0.410997	0.954103	40S ribosomal protein S13
CUST_8133_PI417904088	0.0085424	0.000480515	1.5144	up	0.583917	-0.0148334	40S ribosomal protein S14
CUST_22599_PI417904088	0.00846799	0.000470098	1.51286	down	-0.20921	0.388066	40S ribosomal protein S3
CUST_11696_PI417904088	0.00501699	0.000120806	2.17645	up	1.60483	0.482854	47828 smart00527, HMG17, domain in high mobilty group proteins HMG14 and HMG 17; .
CUST_10981_PI417904088	0.0046808	9.14833e-05	1.70057	down	-0.657013	0.109006	47891 smart00595, MADF, subfamily of SANT domain .
CUST_29393_PI417904088	0.00823244	0.000439533	1.917	up	0.901115	-0.0377344	52 kDa repressor of the inhibitor of the protein kinase
CUST_38141_PI417904088	0.00883337	0.000524016	1.546	up	0.511909	-0.116635	5-hydroxyisourate hydrolase
CUST_14918_PI417904088	0.00993052	0.000680294	2.19508	up	1.05643	-0.0778428	60 kDa heat shock protein, mitochondrial precursor
CUST_5595_PI417904088	0.00892376	0.000534517	1.54201	down	-0.310408	0.314401	60S acidic ribosomal protein P2
CUST_1957_PI417904088	0.00458416	8.41788e-05	1.55725	up	0.492237	-0.146759	6PF-2-K/Fru-2,6-P2ASE liver/muscle isozymes
CUST_19728_PI417904088	0.00927819	0.000584044	1.95721	up	1.44515	0.476353	6-phosphogluconate dehydrogenase, decarboxylating
CUST_31604_PI417904088	0.00414438	6.37518e-05	1.61576	down	-0.67168	0.0205343	7227.3.peg.16945 FlyBase:FBgn0030004 NextBio:775080 ArrayExpress:Q9W3J8 Uniprot:Q9W3J8
CUST_16269_PI417904088	0.00782758	0.000397584	1.96319	up	1.26239	0.289189	86283 pfam03247, Prothymosin, Prothymosin/parathymosin family. Prothymosin alpha and parathymosin are two ubiquitous small acidic nuclear proteins that are thought to be involved in cell cycle progression, proliferation, and cell differentiation..
CUST_24493_PI417904088	0.0054262	0.000147815	2.33653	up	1.50542	0.281046	90514 smart00409, IG, Immunoglobulin; .
CUST_18660_PI417904088	0.00810705	0.000425677	3.19916	up	1.829	0.15131	Abnormal spindle-like microcephaly-associated protein
CUST_21148_PI417904088	0.00511492	0.00012471	2.02787	up	0.68425	-0.335716	Absent in melanoma 1 protein
CUST_11123_PI417904088	0.00677827	0.000284419	2.13584	up	1.35029	0.255489	Acetyl-CoA acetyltransferase, cytosolic
CUST_20047_PI417904088	0.00727712	0.000337835	2.11682	up	1.33312	0.251222	Acidic leucine-rich nuclear phosphoprotein 32 family member A
6_3_8_6	0.00336736	3.87882e-05	1.66264	up	0.895105	0.16163	Acidic leucine-rich nuclear phosphoprotein 32 family member B
CUST_26520_PI417904088	0.00702958	0.000314895	2.11938	up	1.44655	0.362904	Actin, alpha sarcomeric/cardiac
CUST_25623_PI417904088	0.00497155	0.0001169	2.85991	up	1.64896	0.132994	Actin-binding protein anillin
CUST_40109_PI417904088	0.00908954	0.000559862	1.65716	up	0.943234	0.21452	Actin-related protein 2/3 complex subunit 2
9_1_15_23	0.00580251	0.00017615	1.51943	up	1.06475	0.461214	Actin-related protein 2/3 complex subunit 3
CUST_22371_PI417904088	0.00538527	0.000144162	1.76151	up	1.08019	0.263382	Actin-related protein 2/3 complex subunit 5
CUST_3439_PI417904088	0.00872618	0.000509001	1.93575	up	1.3192	0.366307	Actin-related protein 3
CUST_22332_PI417904088	0.00864905	0.000498936	1.50435	up	0.952686	0.363544	Acyl-CoA-binding protein
CUST_5237_PI417904088	0.00797723	0.000413749	1.51038	up	0.554819	-0.0400963	Acyl-coenzyme A oxidase 3, peroxisomal
CUST_8788_PI417904088	0.00821309	0.000437289	2.11354	up	1.43167	0.352007	Acylglycerol kinase, mitochondrial precursor
CUST_11103_PI417904088	0.00576215	0.00017294	1.78216	down	-0.66531	0.168317	Acyl-protein thioesterase 2
CUST_6708_PI417904088	0.0052162	0.000132187	1.71132	up	0.696466	-0.0786421	Adaptin ear-binding coat-associated protein 2
CUST_39722_PI417904088	0.00949213	0.000619891	1.54623	down	-0.452622	0.176136	Adenosine deaminase domain-containing protein 1
CUST_17718_PI417904088	0.00469543	9.72287e-05	1.64032	down	-0.623056	0.090923	Adenosine deaminase domain-containing protein 2
CUST_10888_PI417904088	0.0065013	0.000261347	1.99949	up	1.40005	0.400415	Adenosylhomocysteinase B
CUST_40556_PI417904088	0.00804833	0.000421563	1.91752	up	1.15075	0.211506	Adenylosuccinate synthetase isozyme 1
CUST_15813_PI417904088	0.00321063	3.4612e-05	2.22619	up	1.07985	-0.0747287	Adenylosuccinate synthetase isozyme 2
CUST_24709_PI417904088	0.00972693	0.000650389	1.65456	up	0.803376	0.0769244	ADP-ribosylation factor-like protein 1
CUST_8132_PI417904088	0.00858873	0.00048799	2.22782	down	-0.395818	0.759817	ADP-ribosylation factor-like protein 4C
CUST_41061_PI417904088	0.00909579	0.00056112	1.62498	down	0.111822	0.812247	A-kinase anchor protein 7
CUST_16673_PI417904088	0.00727712	0.000339088	3.16099	up	1.97803	0.317653	Alanyl-tRNA synthetase, cytoplasmic
CUST_7117_PI417904088	0.00951001	0.00062431	2.03263	up	1.82798	0.804637	Alpha-enolase
CUST_37172_PI417904088	0.00864905	0.000499483	1.80912	up	0.696748	-0.158537	Amyloid-like protein 1 precursor
CUST_19729_PI417904088	0.00795479	0.000407982	1.55924	up	0.648987	0.00814438	Anaphase-promoting complex subunit 4
CUST_40157_PI417904088	0.00902074	0.000548309	1.55082	down	-0.534322	0.0987135	Ankyrin repeat domain-containing protein 56
CUST_28030_PI417904088	0.00781809	0.000396496	1.72304	up	0.812849	0.0278965	Annexin A13
CUST_17515_PI417904088	0.00845233	0.000466953	1.79954	up	0.977049	0.129418	Annexin A3
CUST_18971_PI417904088	0.00275838	1.09728e-05	2.72862	up	1.92461	0.476444	Antigen KI-67
CUST_4435_PI417904088	0.00631286	0.000235488	1.77652	down	-0.607045	0.222005	Apolipoprotein A-I-binding protein precursor
CUST_9054_PI417904088	0.00909484	0.000560611	1.55457	up	0.624116	-0.0124006	Apoptosis inhibitor 5
CUST_7072_PI417904088	0.00752095	0.000363261	1.58018	up	0.964709	0.304618	Apoptosis-inducing factor 1, mitochondrial precursor
CUST_37768_PI417904088	0.00334106	3.79777e-05	1.73253	down	-0.692358	0.100522	Armadillo repeat-containing protein 4
CUST_17923_PI417904088	0.00947917	0.000615102	3.03536	up	1.78934	0.187476	Asparaginyl-tRNA synthetase, cytoplasmic
CUST_16417_PI417904088	0.00858873	0.000490608	1.69965	up	0.900945	0.135708	Aspartyl-tRNA synthetase, cytoplasmic
CUST_4355_PI417904088	0.00937337	0.000595674	1.55147	up	0.451664	-0.181971	Aspartyl-tRNA synthetase, mitochondrial precursor
CUST_23476_PI417904088	0.00795479	0.000410555	1.5378	up	0.722822	0.101958	Ataxin-10
CUST_24693_PI417904088	0.00420929	6.613e-05	1.67298	up	0.980845	0.238426	ATP synthase subunit alpha, mitochondrial precursor
CUST_26533_PI417904088	0.00309384	2.34131e-05	1.52175	up	0.852274	0.246545	ATP synthase subunit b, mitochondrial precursor
CUST_21666_PI417904088	0.00592598	0.000188703	1.80515	up	1.16375	0.311633	ATP synthase subunit delta, mitochondrial precursor
CUST_26384_PI417904088	0.00671712	0.000276612	1.62582	up	0.923636	0.22247	ATP synthase subunit gamma, mitochondrial precursor
CUST_22370_PI417904088	0.0033881	3.93524e-05	1.51506	up	0.718396	0.119025	ATP synthase-coupling factor 6, mitochondrial precursor
CUST_7473_PI417904088	0.00634346	0.000240301	1.90266	up	0.982547	0.0545277	ATP-binding cassette sub-family E member 1
CUST_22707_PI417904088	0.00901777	0.000547074	1.57163	up	0.860398	0.208135	ATP-binding cassette sub-family F member 2
CUST_5248_PI417904088	0.00921304	0.00057337	1.60623	up	0.695225	0.0115434	ATP-citrate synthase
CUST_36245_PI417904088	0.00497155	0.00011661	2.07997	up	1.09678	0.0402137	ATP-dependent DNA helicase Q1
CUST_8139_PI417904088	0.00764495	0.000379459	1.62097	up	0.76236	0.0655026	ATP-dependent RNA helicase DDX19B
CUST_24400_PI417904088	0.00907337	0.000558134	1.63942	up	1.09949	0.386307	ATP-dependent RNA helicase DDX39
8_1_14_6	0.0031408	2.85408e-05	3.58463	up	2.4827	0.64088	Baculoviral IAP repeat-containing protein 5
CUST_39240_PI417904088	0.00654254	0.000264398	1.52531	down	-0.58008	0.0290247	Bardet-Biedl syndrome 4 protein
CUST_10967_PI417904088	0.00727712	0.000337555	3.13525	up	2.2607	0.612116	Barrier-to-autointegration factor
CUST_15547_PI417904088	0.00478328	0.000104686	2.2126	up	1.37487	0.229123	Basic leucine zipper and W2 domain-containing protein 1-A
CUST_16025_PI417904088	0.00862853	0.00049581	1.88338	down	-0.781598	0.131728	Beta-1,3-glucosyltransferase
CUST_23389_PI417904088	0.00492224	0.000111467	2.83339	down	-0.97791	0.524619	Beta-crystallin A4
CUST_23835_PI417904088	0.00666788	0.000271383	1.81993	down	-0.43828	0.425606	Beta-crystallin B3
CUST_31363_PI417904088	0.00624957	0.000230207	1.97749	down	-0.723427	0.260244	Beta-microseminoprotein A1
CUST_10607_PI417904088	0.00972693	0.000650475	2.12113	down	-0.770229	0.314607	Beta-synuclein
CUST_27811_PI417904088	0.00468646	9.41579e-05	1.50112	down	-0.556512	0.0295237	Biogenesis of lysosome-related organelles complex-1 subunit 3
CUST_17442_PI417904088	0.00480539	0.000106019	1.71128	up	0.826765	0.051689	Bis(5'-nucleosyl)-tetraphosphatase [asymmetrical]
CUST_27796_PI417904088	0.00592974	0.000190492	3.27821	up	2.1064	0.393485	Borealin
CUST_26633_PI417904088	0.00856888	0.000484472	2.49726	up	1.41465	0.0943052	Brain-specific polypeptide PEP-19
CUST_5186_PI417904088	0.00905926	0.000552706	1.67268	up	0.848636	0.106478	Brix domain-containing protein 2
CUST_8978_PI417904088	0.00312308	2.73558e-05	1.654	down	-0.611431	0.114532	Bromodomain-containing protein 8
CUST_33744_PI417904088	0.00955478	0.000629231	2.14315	up	0.94543	-0.154306	BTB/POZ domain-containing protein KCTD20
CUST_25186_PI417904088	0.00572364	0.000168671	1.63503	down	-0.162173	0.547144	Bullous pemphigoid antigen 1, isoforms 1/2/3/4
CUST_12790_PI417904088	0.00686171	0.000293324	2.03484	up	1.21063	0.185717	C-1-tetrahydrofolate synthase, cytoplasmic
CUST_19833_PI417904088	0.00626087	0.00023174	1.78472	down	-0.797434	0.0382663	Calcitonin gene-related peptide precursor
CUST_28714_PI417904088	0.00940825	0.000601775	1.79159	up	0.837438	-0.00380192	Calcium/calmodulin-dependent protein kinase kinase 2
CUST_40327_PI417904088	0.00744414	0.000353876	1.61057	up	0.721045	0.0334717	Calcium/calmodulin-dependent protein kinase type 1
CUST_15800_PI417904088	0.00866754	0.00050363	1.72519	up	0.753161	-0.0335908	Calcyclin-binding protein
CUST_6919_PI417904088	0.00921304	0.000573859	1.69054	up	0.802671	0.0451829	Calmodulin
CUST_17268_PI417904088	0.00858873	0.000488727	1.50391	up	0.642512	0.0537969	Calnexin precursor
CUST_16488_PI417904088	0.00858873	0.000488374	1.73433	up	0.302767	-0.49161	Calpain-5
CUST_12142_PI417904088	0.00541073	0.000146465	2.70529	up	1.77814	0.342356	Calreticulin precursor
CUST_7645_PI417904088	0.00321063	3.38577e-05	1.6441	up	0.994914	0.277616	Calumenin precursor
11_1_18_4	0.00905926	0.000552929	1.5914	up	0.54796	-0.12234	Carbonyl reductase [NADPH] 1
CUST_15004_PI417904088	0.00937337	0.000595391	1.87949	down	-0.849991	0.0603472	Carboxypeptidase N catalytic chain precursor
CUST_20169_PI417904088	0.00223326	1.49316e-06	1.60408	up	0.737353	0.0556099	Carboxy-terminal domain RNA polymerase II polypeptide A small phosphatase 2
9_4_8_2	0.00456563	8.25387e-05	2.5914	up	1.63449	0.260759	Carboxy-terminal kinesin 2
CUST_17425_PI417904088	0.00816735	0.000433503	1.54607	up	0.463978	-0.164627	Caspase-8 precursor
CUST_23240_PI417904088	0.00955478	0.000630415	1.60992	up	0.788949	0.101958	Cat eye syndrome critical region protein 5 homolog precursor
CUST_23079_PI417904088	0.00574935	0.000171464	2.06803	down	-0.504299	0.543956	CCAAT/enhancer-binding protein delta
CUST_10644_PI417904088	0.00321063	3.27468e-05	2.88606	up	1.82477	0.295664	CDC45-related protein
CUST_14969_PI417904088	0.00442301	7.80487e-05	1.97576	down	-0.982352	5.57899e-05	Cell cycle control protein 50A
CUST_7020_PI417904088	0.00642365	0.000251549	1.6242	up	1.05029	0.350558	Cell differentiation protein RCD1 homolog
CUST_27984_PI417904088	0.00734596	0.000344581	1.80774	up	1.59649	0.742304	Cell division control protein 2 homolog
CUST_11687_PI417904088	0.0057417	0.000170127	1.53859	up	0.604209	-0.017395	Cell division control protein 42 homolog precursor
CUST_27550_PI417904088	0.00602934	0.000209691	1.94647	up	1.60113	0.640272	Cell division control protein 6 homolog
CUST_10955_PI417904088	0.00541073	0.00014646	2.45086	up	1.79618	0.502889	Cell division cycle protein 20 homolog
CUST_19606_PI417904088	0.00369375	4.72755e-05	2.54777	up	1.66106	0.311825	Cell division cycle-associated protein 7
CUST_6366_PI417904088	0.00906061	0.000555471	1.68065	up	1.15058	0.401569	Cell division protein kinase 10
CUST_4246_PI417904088	0.0069394	0.000307747	1.86967	up	1.07727	0.174487	Cell division protein kinase 2
CUST_27021_PI417904088	0.00563231	0.000162608	2.22435	up	1.24113	0.0877445	Cellular nucleic acid-binding protein
CUST_41339_PI417904088	0.00426294	6.84457e-05	1.62062	up	0.935156	0.238611	Cellular tumor antigen p53
CUST_33912_PI417904088	0.00740517	0.000349728	1.55057	down	-0.55222	0.080581	Centaurin-gamma-1
CUST_19692_PI417904088	0.00849493	0.00047319	2.22833	up	1.42791	0.271946	Centromere protein L
CUST_236_PI417904088	0.00627756	0.000232864	2.10966	up	1.63045	0.553446	Centromere protein M
CUST_26141_PI417904088	0.00186091	5.62393e-07	1.72484	up	0.882164	0.0957027	Centromere protein N
CUST_25181_PI417904088	0.00186091	5.76615e-07	1.79565	up	0.983484	0.138978	Centromere/kinetochore protein zw10 homolog
CUST_22933_PI417904088	0.00813845	0.0004301	2.59742	up	2.03642	0.659341	Centromeric protein E
CUST_37818_PI417904088	0.00387791	5.36031e-05	1.79435	up	1.04628	0.202818	Centrosomal protein of 135 kDa
12_1_17_13	0.00290617	1.4946e-05	1.56271	down	-0.637044	0.00700369	C-factor
CUST_16661_PI417904088	0.00862853	0.000495361	1.93354	up	1.30985	0.358601	Chromobox protein homolog 3
CUST_838_PI417904088	0.00914518	0.000566645	1.76853	down	-0.519862	0.30269	Chromodomain-helicase-DNA-binding protein 5
CUST_23703_PI417904088	0.00742239	0.00035174	1.91236	up	1.50883	0.573475	Chromosome-associated kinesin KIF4
CUST_27371_PI417904088	0.00278643	1.22004e-05	2.42091	up	1.57068	0.295129	Chromosome-associated kinesin KIF4A
CUST_14311_PI417904088	0.007914	0.000404651	1.80235	up	0.723893	-0.125989	Citrate synthase, mitochondrial precursor
CUST_16018_PI417904088	0.00264744	5.01408e-06	1.64468	up	0.418344	-0.299461	CKLF-like MARVEL transmembrane domain-containing protein 7
CUST_22408_PI417904088	0.00795479	0.000409705	1.71285	up	0.930901	0.154501	Clathrin heavy chain 1
CUST_13882_PI417904088	0.00279358	1.28101e-05	1.93536	up	0.944945	-0.00765848	Clathrin light chain A
CUST_25416_PI417904088	0.00427262	7.02516e-05	2.05686	up	1.00527	-0.0351726	Cleavage and polyadenylation specificity factor subunit 1
CUST_10031_PI417904088	0.00500438	0.000119013	2.3099	up	1.51735	0.309514	Cleavage and polyadenylation specificity factor subunit 3
CUST_38344_PI417904088	0.00233832	3.17909e-06	1.74111	down	-0.830588	-0.0305787	Clusterin-associated protein 1 homolog
CUST_19012_PI417904088	0.00686294	0.000297187	1.6264	up	0.903886	0.202206	Coatomer subunit zeta-1
6_4_14_23	0.00892574	0.000535079	1.86109	up	1.10745	0.211307	Cofilin-2
CUST_12882_PI417904088	0.0065013	0.000262107	1.78574	up	1.26095	0.424428	Coiled-coil domain-containing protein 25
CUST_6246_PI417904088	0.00686294	0.000299086	1.8213	down	-0.724984	0.139985	Coiled-coil domain-containing protein 37
CUST_6978_PI417904088	0.00312308	2.64794e-05	2.08676	up	1.33389	0.272622	Coiled-coil domain-containing protein 5
CUST_32057_PI417904088	0.00927819	0.000584247	1.52882	up	0.476482	-0.135939	Coiled-coil domain-containing protein 61
CUST_14612_PI417904088	0.00750238	0.00036128	3.10885	up	1.85605	0.21967	Coiled-coil domain-containing protein 72
CUST_32053_PI417904088	0.00312308	2.47845e-05	1.61009	down	-0.562217	0.124928	Coiled-coil domain-containing protein 83
CUST_37562_PI417904088	0.00602267	0.000208894	1.86788	down	-0.897701	0.00369825	Coiled-coil domain-containing protein 87
CUST_16845_PI417904088	0.00560008	0.000159296	1.82925	up	0.836971	-0.0342824	Coiled-coil domain-containing protein 99
CUST_9241_PI417904088	0.00458416	8.38689e-05	1.57543	up	1.03203	0.376283	Coiled-coil-helix-coiled-coil-helix domain-containing protein 3, mitochondrial precursor
CUST_24571_PI417904088	0.00781044	0.000394858	1.96414	up	1.37099	0.397089	Cold-inducible RNA-binding protein
CUST_23422_PI417904088	0.00516039	0.0001276	2.8563	up	3.02601	1.51186	Collagen alpha-1(X) chain precursor
CUST_40469_PI417904088	0.00290617	1.69895e-05	1.72809	up	1.02127	0.232098	COMM domain-containing protein 1
4_4_4_4	0.00599799	0.000206119	1.71353	up	0.95749	0.180518	COMM domain-containing protein 6
CUST_16316_PI417904088	0.00727712	0.000338441	1.57322	up	0.830284	0.176567	Complement component 1 Q subcomponent-binding protein, mitochondrial precursor
CUST_7208_PI417904088	0.0046808	9.05864e-05	1.93341	down	-0.546876	0.404274	Complement component C7 precursor
CUST_24073_PI417904088	0.00386835	5.29759e-05	3.09698	up	1.74512	0.11426	Condensin complex subunit 1
CUST_5665_PI417904088	0.00632726	0.000237455	2.29892	up	1.43051	0.229551	Condensin complex subunit 2
CUST_25643_PI417904088	0.00272824	6.44854e-06	1.77819	up	0.919884	0.0894718	Condensin-2 complex subunit D3
CUST_29968_PI417904088	0.00989032	0.000672794	1.75936	up	0.615042	-0.20001	Condensin-2 complex subunit G2
CUST_36775_PI417904088	0.00233832	2.91486e-06	1.76525	up	0.911931	0.0920551	Condensin-2 complex subunit H2
CUST_4496_PI417904088	0.00669333	0.00027349	2.1495	up	1.02696	-0.0770476	Contactin-associated protein-like 2 precursor
CUST_14506_PI417904088	0.00309384	2.15169e-05	2.05172	down	-0.858771	0.178062	COP9 signalosome complex subunit 7b
CUST_18443_PI417904088	0.00765444	0.000383052	1.76014	up	1.06535	0.249662	Copper transport protein ATOX1
CUST_24331_PI417904088	0.00883414	0.000524344	1.893	up	1.40231	0.481634	Coronin-1C
CUST_38419_PI417904088	0.00981291	0.000662743	1.72129	up	0.721761	-0.0617297	CPEB-associated factor Maskin
CUST_17520_PI417904088	0.00272942	7.5185e-06	1.59571	down	-0.552763	0.121434	Creatine kinase, sarcomeric mitochondrial precursor
CUST_34527_PI417904088	0.0046808	9.15796e-05	1.60123	down	-0.418438	0.260747	Cryptochrome-1
CUST_17464_PI417904088	0.00312308	2.57403e-05	2.39083	up	0.889741	-0.367773	Cyclic AMP-dependent transcription factor ATF-4
CUST_29430_PI417904088	0.00370702	4.82335e-05	2.19434	down	-0.910538	0.22325	Cyclic AMP-dependent transcription factor ATF-7
CUST_13475_PI417904088	0.00631286	0.000236104	2.70607	up	1.85535	0.419154	Cyclin-A2
CUST_28260_PI417904088	0.00486618	0.00010868	1.61775	up	0.751057	0.0570718	Cyclin-dependent kinase inhibitor 1
CUST_9780_PI417904088	0.00463774	8.75807e-05	1.7927	down	-0.783656	0.0584745	Cyclin-I
CUST_11753_PI417904088	0.00602934	0.000211634	1.81305	down	-0.611613	0.246808	Cystatin precursor
CUST_40815_PI417904088	0.00312308	2.63461e-05	1.80154	down	-0.813091	0.0361377	Cysteine protease ATG4D
CUST_10181_PI417904088	0.00262254	4.8299e-06	2.9814	up	1.59782	0.0218263	Cytochrome b561 domain-containing protein 2
6_2_11_3	0.00991436	0.000677629	1.56489	up	0.687485	0.0414233	Cytochrome b-c1 complex subunit 10
CUST_9403_PI417904088	0.00548308	0.000151055	1.62998	up	0.861511	0.156657	Cytochrome b-c1 complex subunit 2, mitochondrial precursor
CUST_9143_PI417904088	0.00797723	0.000415746	1.50347	up	0.813547	0.225249	Cytochrome c oxidase subunit 5A, mitochondrial precursor
CUST_41106_PI417904088	0.00233832	3.0172e-06	1.55047	down	-0.600997	0.0317106	Cytochrome P450 2K1
CUST_24262_PI417904088	0.00795479	0.000408276	2.53494	up	1.73541	0.393464	Cytoglobin-2
CUST_38670_PI417904088	0.00425084	6.76898e-05	3.01485	up	2.26	0.667915	Cytoskeleton-associated protein 2
CUST_10053_PI417904088	0.00335954	3.84832e-05	1.98634	up	0.991329	0.00121679	Cytosolic endo-beta-N-acetylglucosaminidase
CUST_27750_PI417904088	0.00858873	0.000488249	1.86152	down	-0.779545	0.11694	Cytosolic purine 5'-nucleotidase
CUST_15337_PI417904088	0.00442301	7.71071e-05	1.88382	down	-0.795557	0.118108	D-2-hydroxyglutarate dehydrogenase, mitochondrial precursor
CUST_23086_PI417904088	0.00290617	1.652e-05	2.31894	up	1.76167	0.548206	D-3-phosphoglycerate dehydrogenase
CUST_2776_PI417904088	0.00991431	0.00067506	1.78017	up	0.983599	0.151583	Dehydrogenase/reductase SDR family member 7 precursor
CUST_3909_PI417904088	0.00764495	0.000379197	1.52847	up	0.492003	-0.120087	Delta(14)-sterol reductase
6_1_12_21	0.009399	0.000600015	1.62075	down	-0.582821	0.113844	DENN domain-containing protein 4B
10_2_18_2	0.00577858	0.000173984	2.16613	up	1.14265	0.0275311	Deoxycytidine kinase
CUST_16274_PI417904088	0.00523741	0.000134568	1.52199	up	0.592896	-0.0130602	Deoxyhypusine synthase
CUST_12480_PI417904088	0.00686294	0.000297591	2.57045	up	2.15019	0.788171	Dihydrofolate reductase
CUST_7041_PI417904088	0.00309384	2.06612e-05	1.65843	up	0.974149	0.244328	Dihydropteridine reductase
CUST_13197_PI417904088	0.00686294	0.000298677	1.86178	up	0.880813	-0.015868	Dipeptidyl peptidase 9
CUST_2753_PI417904088	0.00553737	0.000155916	1.68151	up	0.418775	-0.330983	Diphosphomevalonate decarboxylase
CUST_18943_PI417904088	0.00272942	7.31696e-06	2.27265	up	1.33963	0.155253	discs, large (Drosophila) homolog-associated protein 5
CUST_16370_PI417904088	0.0050889	0.000123099	1.94055	up	1.21999	0.263527	DNA (cytosine-5)-methyltransferase 1
CUST_15175_PI417904088	0.00946549	0.000610894	1.61112	up	0.828098	0.140036	DNA polymerase epsilon catalytic subunit A
CUST_40741_PI417904088	0.00321063	3.41045e-05	1.62332	up	0.901302	0.202351	DNA polymerase epsilon subunit 2
CUST_16638_PI417904088	0.00907337	0.000558285	1.81934	up	1.15064	0.287225	DNA polymerase epsilon subunit 4
CUST_18408_PI417904088	0.00272824	6.56562e-06	1.84515	up	0.947906	0.0641652	DNA polymerase subunit alpha B
CUST_19986_PI417904088	0.00594272	0.00019384	1.91618	up	0.930375	-0.00786095	DNA polymerase subunit delta-3
CUST_19353_PI417904088	0.00978824	0.000658676	1.79203	up	1.2575	0.415903	DNA primase large subunit
CUST_38883_PI417904088	0.00321063	3.43819e-05	1.68164	up	1.12113	0.371267	DNA repair and recombination protein RAD54B
CUST_13981_PI417904088	0.00468646	9.25503e-05	1.98241	up	1.16596	0.178702	DNA repair protein RAD51 homolog A
CUST_24975_PI417904088	0.00654816	0.000265044	1.76624	up	1.06772	0.247035	DNA repair protein RAD51 homolog B
CUST_13793_PI417904088	0.00290617	1.72407e-05	1.51571	up	0.918857	0.318866	DNA replication complex GINS protein PSF1
CUST_14626_PI417904088	0.00631286	0.000236299	1.98519	up	1.29551	0.306235	DNA replication complex GINS protein PSF2
CUST_2923_PI417904088	0.00940174	0.000601052	1.55038	up	0.591851	-0.0407727	DNA replication complex GINS protein PSF3
CUST_25574_PI417904088	0.0070613	0.000317671	1.57674	up	0.681252	0.0243031	DNA replication licensing factor mcm4
CUST_21071_PI417904088	0.00532556	0.000140608	2.01944	up	1.45774	0.443789	DNA replication licensing factor mcm5
CUST_15144_PI417904088	0.00946549	0.000609337	2.21299	up	1.22715	0.0811529	DNA replication licensing factor mcm7
CUST_38511_PI417904088	0.00473993	0.000100249	2.67764	up	1.78786	0.366898	DNA topoisomerase 2-alpha
CUST_1835_PI417904088	0.00309384	2.17255e-05	3.1972	up	2.22648	0.549668	DNA topoisomerase 2-alpha
CUST_22567_PI417904088	0.00598377	0.000202578	2.02415	down	-0.51699	0.500328	DNA-binding protein inhibitor ID-3
CUST_27945_PI417904088	0.00309384	2.23988e-05	3.18997	up	1.90278	0.229231	Dolichyl-diphosphooligosaccharide--protein glycosyltransferase 48 kDa subunit precursor
CUST_22726_PI417904088	0.00727712	0.000339256	1.94619	up	1.26847	0.307821	Dolichyl-diphosphooligosaccharide--protein glycosyltransferase subunit 1 precursor
CUST_24365_PI417904088	0.00439649	7.58604e-05	2.01703	up	1.3688	0.356568	Dolichyl-diphosphooligosaccharide--protein glycosyltransferase subunit 2 precursor
CUST_22522_PI417904088	0.00312308	2.57387e-05	2.91365	up	1.82877	0.28594	Dolichyl-diphosphooligosaccharide--protein glycosyltransferase subunit 4
CUST_22981_PI417904088	0.00594272	0.000192871	1.96895	up	1.22129	0.243865	Dolichyl-diphosphooligosaccharide--protein glycosyltransferase subunit DAD1
CUST_23401_PI417904088	0.00469543	9.622e-05	1.61454	up	0.946748	0.255629	Dolichyl-diphosphooligosaccharide--protein glycosyltransferase subunit STT3A
CUST_26817_PI417904088	0.00340768	4.03431e-05	1.894	up	1.01568	0.094236	Dual specificity protein kinase Ttk
2_4_21_20	0.00778094	0.000392869	2.26803	up	1.79037	0.608932	Dynein light chain 1, cytoplasmic
CUST_12944_PI417904088	0.00724078	0.000333391	1.98	up	0.887061	-0.0984425	E3 SUMO-protein ligase RanBP2
CUST_20722_PI417904088	0.00312308	2.64128e-05	1.52476	down	-0.5432	0.0653804	E3 ubiquitin-protein ligase MARCH2
CUST_9188_PI417904088	0.00402914	5.89165e-05	1.51729	down	-0.635546	-0.0340514	E3 ubiquitin-protein ligase parkin
CUST_16114_PI417904088	0.00290617	1.54086e-05	1.53657	down	-0.58125	0.0384636	E3 ubiquitin-protein ligase Praja2
CUST_6733_PI417904088	0.00312308	2.74953e-05	1.59266	down	-0.583776	0.0876612	E3 ubiquitin-protein ligase RNF8
CUST_16941_PI417904088	0.0085424	0.000480388	1.66672	down	-0.716489	0.0205191	Ecto-NOX disulfide-thiol exchanger 1
CUST_14049_PI417904088	0.00797723	0.000412899	1.71047	up	1.21034	0.435945	Ectonucleoside triphosphate diphosphohydrolase 1
CUST_33880_PI417904088	0.00400647	5.73031e-05	2.04831	up	1.43189	0.397454	Ectonucleoside triphosphate diphosphohydrolase 8
9_4_16_4	0.00617141	0.000224914	1.6744	down	-0.720148	0.0234999	Ectonucleotide pyrophosphatase/phosphodiesterase family member 3
CUST_21233_PI417904088	0.00802658	0.00041991	1.83439	down	-0.735625	0.139678	EF-hand calcium-binding domain-containing protein 1
CUST_19450_PI417904088	0.00390267	5.45696e-05	1.81293	up	0.915554	0.0572329	EF-hand calcium-binding domain-containing protein 7
CUST_21645_PI417904088	0.00862853	0.000495594	1.66766	up	0.625143	-0.112686	ELAV-like protein 1
CUST_18308_PI417904088	0.00643612	0.000256657	1.9654	up	1.11496	0.140134	Elongation factor G 1, mitochondrial precursor
CUST_15774_PI417904088	0.00594281	0.000197971	2.73521	down	-1.4137	0.0379536	Endonuclease VIII-like 1
CUST_9385_PI417904088	0.00230212	2.36518e-06	1.90883	up	1.10797	0.175284	Endonuclease VIII-like 3
CUST_2584_PI417904088	0.00946549	0.000612102	1.64116	down	-0.564143	0.150572	Endophilin-A1
CUST_36048_PI417904088	0.0060019	0.000206697	2.05004	up	1.23548	0.199828	Endoplasmin precursor
CUST_34332_PI417904088	0.00933458	0.000588993	2.03488	down	-0.919175	0.105766	Endothelin-converting enzyme 1
CUST_11149_PI417904088	0.00560823	0.000159757	1.7257	down	-0.573706	0.21348	Epidermal growth factor receptor kinase substrate 8-like protein 1
CUST_22557_PI417904088	0.00377046	4.99463e-05	2.52718	up	1.35965	0.022117	ER lumen protein retaining receptor 2
CUST_4850_PI417904088	0.00290617	1.51514e-05	1.72619	up	0.741922	-0.045669	ER lumen protein retaining receptor 3
CUST_11361_PI417904088	0.00866754	0.000503787	2.38201	up	2.19284	0.940656	ES1 protein homolog, mitochondrial precursor
CUST_40295_PI417904088	0.00830639	0.000447837	1.5406	up	0.787682	0.164188	Eukaryotic initiation factor 4A-III
CUST_24755_PI417904088	0.00899078	0.000543135	1.62882	up	0.784828	0.0809965	Eukaryotic peptide chain release factor subunit 1
CUST_5255_PI417904088	0.0084545	0.000468733	1.68823	up	0.927571	0.172058	Eukaryotic translation initiation factor 1A, X-chromosomal
CUST_227_PI417904088	0.00846249	0.000469522	2.23327	up	1.32635	0.167195	Eukaryotic translation initiation factor 2 subunit 1
CUST_27144_PI417904088	0.00272942	8.4442e-06	1.50094	up	0.553826	-0.0320358	Eukaryotic translation initiation factor 3 subunit E-interacting protein
CUST_22526_PI417904088	0.00587839	0.000182787	1.73532	up	0.655356	-0.139845	Eukaryotic translation initiation factor 3 subunit J
CUST_25610_PI417904088	0.00471876	9.86595e-05	2.26302	up	1.17164	-0.00661287	Eukaryotic translation initiation factor 4 gamma 2
CUST_23207_PI417904088	0.00278643	1.20127e-05	2.27781	down	-0.946168	0.241477	Eukaryotic translation initiation factor 4E-1A-binding protein
CUST_21632_PI417904088	0.00744414	0.000354264	2.02246	up	1.20845	0.192334	Eukaryotic translation initiation factor 4H
CUST_19681_PI417904088	0.00312308	2.76969e-05	1.79887	up	0.873405	0.026313	Eukaryotic translation initiation factor 5
CUST_13250_PI417904088	0.00594272	0.000192134	1.71489	up	0.849356	0.0712411	Exportin-1
CUST_23099_PI417904088	0.00801847	0.000418973	2.37647	up	1.68249	0.433674	Exportin-2
CUST_27517_PI417904088	0.00223326	2.04914e-06	1.62012	up	0.616997	-0.0791014	Exportin-5
CUST_32151_PI417904088	0.0065013	0.000261492	2.07627	up	1.12643	0.0724382	Ezrin
3_2_4_12	0.0061392	0.000221773	1.71011	up	0.983374	0.209284	F-actin-capping protein subunit alpha-2
CUST_19753_PI417904088	0.00186091	3.25863e-07	1.80086	down	-0.786602	0.0620839	Fanconi anemia group F protein
CUST_25400_PI417904088	0.00309384	2.33154e-05	2.36895	up	1.37142	0.127171	Fatty acid desaturase 2
CUST_7651_PI417904088	0.00978824	0.000659273	2.1774	down	-1.0885	0.0341118	F-box only protein 25
CUST_29849_PI417904088	0.00643612	0.000256296	2.77162	up	1.82086	0.350127	F-box only protein 5
CUST_12879_PI417904088	0.00351587	4.31864e-05	1.78335	down	-0.8359	-0.00130816	F-box-like/WD repeat-containing protein TBL1XR1
CUST_22457_PI417904088	0.00425084	6.78287e-05	2.16887	up	1.37147	0.254523	Fibroblast growth factor-binding protein 1 precursor
5_1_6_23	0.00795479	0.000408045	1.89411	up	0.713603	-0.207918	FK506-binding protein 10 precursor
CUST_7269_PI417904088	0.00300385	1.90152e-05	2.01407	up	1.18806	0.177941	FK506-binding protein 1A
11_4_4_14	0.00321063	3.39181e-05	1.77042	up	1.17966	0.35557	FK506-binding protein 2 precursor
CUST_15793_PI417904088	0.00478328	0.000102579	1.87795	up	1.39758	0.488417	FK506-binding protein 3
CUST_28919_PI417904088	0.00926582	0.000582156	2.68069	up	1.43701	0.0144053	FK506-binding protein 9 precursor
CUST_17447_PI417904088	0.00501699	0.000120878	2.21802	up	1.43421	0.284933	Flap endonuclease 1
CUST_20703_PI417904088	0.00262254	4.60234e-06	1.7968	up	1.14198	0.296549	Flavin reductase
CUST_28778_PI417904088	0.00494427	0.000112906	2.36305	up	1.25591	0.0152651	Forkhead box protein M1
CUST_41200_PI417904088	0.00905926	0.000553474	1.67597	down	-0.764177	-0.0191783	Forkhead box protein P1-B
CUST_7160_PI417904088	0.00991436	0.000677751	1.83586	down	-0.808643	0.0678163	FXYD domain-containing ion transport regulator 6 precursor
CUST_33246_PI417904088	0.00858873	0.000489537	2.13662	down	-0.89797	0.197357	FYN-binding protein
CUST_15219_PI417904088	0.0052007	0.000130508	1.66003	down	-0.710962	0.0202469	G patch domain-containing protein 3
CUST_33083_PI417904088	0.00949213	0.000619655	2.21428	up	1.57187	0.425029	G protein-activated inward rectifier potassium channel 4
CUST_5274_PI417904088	0.0057269	0.00016895	1.92529	up	1.15917	0.214094	G1/S-specific cyclin-E1
CUST_15273_PI417904088	0.00321063	3.42719e-05	3.24096	up	2.43797	0.741546	G2/mitotic-specific cyclin-B1
CUST_11626_PI417904088	0.00587839	0.000181998	2.08969	up	1.66085	0.597562	G2/mitotic-specific cyclin-B2
CUST_40542_PI417904088	0.00186091	2.05514e-07	1.76784	up	0.798005	-0.0239837	Galectin-9
CUST_10439_PI417904088	0.00468646	9.3434e-05	1.7186	up	0.663166	-0.118063	Gamma-aminobutyric acid receptor subunit delta precursor
CUST_8750_PI417904088	0.00274194	1.01771e-05	2.13832	up	0.889109	-0.20737	Gamma-aminobutyric acid receptor-associated protein
CUST_36039_PI417904088	0.00529024	0.000137607	1.55643	down	-0.620704	0.0175391	Gastrula zinc finger protein XlCGF57.1
CUST_11315_PI417904088	0.00681111	0.000288763	1.83136	up	1.00165	0.128736	GCN1-like protein 1
CUST_22485_PI417904088	0.00321063	3.41468e-05	2.61548	down	-0.451213	0.935866	GDP-L-fucose synthetase
CUST_851_PI417904088	0.00469543	9.75052e-05	2.33261	up	1.4132	0.19126	Glia maturation factor beta
CUST_26565_PI417904088	0.00272942	9.89277e-06	1.65243	up	0.969733	0.24514	Glucose-6-phosphate isomerase
CUST_31508_PI417904088	0.0051146	0.000123884	1.70834	down	-0.404961	0.367632	Glutamate receptor, ionotropic kainate 1 precursor
CUST_9197_PI417904088	0.00955478	0.000631014	2.28595	up	1.30743	0.114639	Glutamate--cysteine ligase regulatory subunit
CUST_4511_PI417904088	0.00637521	0.000247904	1.73924	up	0.740908	-0.0575476	Glutaminyl-tRNA synthetase
CUST_18282_PI417904088	0.00442301	7.74455e-05	2.37707	up	1.34331	0.0941259	Glutathione peroxidase 7 precursor
CUST_22615_PI417904088	0.00744533	0.000355113	1.69233	up	0.992435	0.233428	Glutathione reductase, mitochondrial precursor
CUST_5864_PI417904088	0.00764628	0.000380522	2.25039	up	1.98941	0.819235	Glutathione S-transferase 3
CUST_17372_PI417904088	0.0079882	0.000417092	1.54584	down	-0.191115	0.437279	Glutathione S-transferase Mu 3
CUST_29843_PI417904088	0.00750569	0.000361679	1.70416	down	-0.699516	0.0695485	Glycerol-3-phosphate acyltransferase-like protein 1
CUST_32904_PI417904088	0.00714281	0.000324538	1.51783	up	0.693599	0.091588	Glycosyltransferase 8 domain-containing protein 4
CUST_12525_PI417904088	0.00844193	0.000463181	1.66952	up	0.62771	-0.111725	Glycylpeptide N-tetradecanoyltransferase 1
CUST_3975_PI417904088	0.00584186	0.000179632	2.50527	up	1.38543	0.060468	Glycyl-tRNA synthetase
CUST_5319_PI417904088	0.0054694	0.000150328	2.82706	down	-0.940257	0.559043	Gonadotropin subunit beta-1 precursor
CUST_31021_PI417904088	0.00642833	0.000251966	1.58902	up	0.70166	0.0335263	G-protein-signaling modulator 1
CUST_18771_PI417904088	0.00844193	0.000461061	2.21006	up	0.563026	-0.581059	G-protein-signaling modulator 2
CUST_29847_PI417904088	0.0066982	0.00027426	1.93828	down	-0.756828	0.197951	GRAM domain-containing protein 1B
CUST_21995_PI417904088	0.00272942	8.10961e-06	1.66869	down	-0.71877	0.0199436	GTP cyclohydrolase 1 feedback regulatory protein
CUST_24907_PI417904088	0.00764495	0.000378286	1.52704	down	-0.47694	0.133794	GTP-binding protein 1
CUST_5533_PI417904088	0.00748724	0.000358634	1.55541	up	0.843859	0.206568	Guanine nucleotide exchange factor MSS4
CUST_914_PI417904088	0.00463774	8.79818e-05	1.69299	up	0.809519	0.0499469	Guanine nucleotide-binding protein G(i) subunit alpha-1
CUST_22452_PI417904088	0.00588324	0.000183257	2.21165	up	1.3483	0.203175	Guanine nucleotide-binding protein G(I)/G(S)/G(O) subunit gamma-5 precursor
CUST_19465_PI417904088	0.0054928	0.000152592	1.59753	up	0.974517	0.298673	Guanine nucleotide-binding protein G(I)/G(S)/G(T) subunit beta-1
CUST_38806_PI417904088	0.00788883	0.00040286	1.66263	up	0.260986	-0.472483	Guanine nucleotide-binding protein-like 3
CUST_19133_PI417904088	0.00624957	0.000230023	1.99804	up	0.898203	-0.10038	H/ACA ribonucleoprotein complex subunit 1
CUST_14268_PI417904088	0.00939401	0.000598153	2.73174	up	2.01167	0.561854	Haloacid dehalogenase-like hydrolase domain-containing protein 1A
CUST_22254_PI417904088	0.00822457	0.000438426	1.63185	up	0.749847	0.0433412	HD domain-containing protein 3
CUST_129_PI417904088	0.00592598	0.000188179	1.62055	up	0.810778	0.114291	HEAT repeat-containing protein 1
CUST_14838_PI417904088	0.00186091	1.70029e-07	1.69032	up	0.760571	0.00327072	Heat shock 70 kDa protein
CUST_21575_PI417904088	0.00274194	1.01456e-05	1.83629	up	0.861821	-0.0149754	Heat shock 70 kDa protein 1
CUST_5001_PI417904088	0.00882239	0.000523082	2.39152	up	1.858	0.600077	Heat shock 70 kDa protein 4
CUST_17998_PI417904088	0.00730707	0.000341587	2.84922	up	1.80651	0.295947	Heat shock protein HSP 90-beta
CUST_23970_PI417904088	0.00665716	0.000270734	3.07307	down	-0.371272	1.24841	Hemoglobin subunit alpha
CUST_24317_PI417904088	0.00525187	0.000135443	2.69369	down	-0.422562	1.00702	Hemoglobin subunit alpha-4
CUST_517_PI417904088	0.00602934	0.000210162	3.09712	down	-0.281828	1.3491	Hemoglobin subunit beta
CUST_24881_PI417904088	0.00583164	0.000177876	2.67171	down	-0.315163	1.1026	Hemoglobin subunit beta-1
CUST_23543_PI417904088	0.00319065	3.08708e-05	1.60144	up	0.582845	-0.0965205	Hepatoma-derived growth factor
CUST_18092_PI417904088	0.00886518	0.000527889	2.0339	up	1.28465	0.260405	Heterogeneous nuclear ribonucleoprotein A0
CUST_24736_PI417904088	0.00864905	0.000500075	1.76044	up	1.21645	0.400515	Heterogeneous nuclear ribonucleoprotein A1
CUST_21546_PI417904088	0.00529313	0.000139048	1.64118	down	-0.674647	0.0400861	Heterogeneous nuclear ribonucleoprotein D0
CUST_23826_PI417904088	0.00686294	0.00029548	1.69412	up	1.09392	0.333392	Heterogeneous nuclear ribonucleoprotein G
CUST_19864_PI417904088	0.00764628	0.000380722	1.96443	up	0.991841	0.0177278	Heterogeneous nuclear ribonucleoprotein H
CUST_26993_PI417904088	0.0071853	0.000328078	1.80209	up	1.04142	0.191751	Heterogeneous nuclear ribonucleoprotein L
CUST_1082_PI417904088	0.00795479	0.000410253	1.63461	up	0.777413	0.0684669	Heterogeneous nuclear ribonucleoprotein Q
CUST_11590_PI417904088	0.00892376	0.000534503	1.9855	up	1.26248	0.272978	Heterogeneous nuclear ribonucleoprotein Q
CUST_14248_PI417904088	0.00482578	0.00010694	2.05198	up	0.914222	-0.122794	Heterogeneous nuclear ribonucleoprotein U
CUST_4295_PI417904088	0.0057169	0.000166826	1.6267	up	0.753233	0.0512804	High mobility group protein B3
CUST_25295_PI417904088	0.00838551	0.000455323	1.68147	up	1.05226	0.302544	Histone deacetylase 3
CUST_5465_PI417904088	0.00453639	8.14295e-05	1.64596	up	0.684435	-0.0344918	Histone deacetylase complex subunit SAP18
CUST_19206_PI417904088	0.0046808	9.12243e-05	2.09805	up	1.40167	0.332627	Histone H2A.x
CUST_7700_PI417904088	0.00893114	0.000535841	1.63011	up	1.2302	0.525226	Histone H2AV
CUST_9059_PI417904088	0.00524146	0.000134839	2.69237	up	1.91082	0.481938	Histone H3
8_2_20_10	0.00878619	0.000517289	2.1849	up	1.58736	0.45979	Histone H3.3
CUST_5569_PI417904088	0.00795479	0.000410552	1.50814	up	0.626967	0.0341957	Histone mRNA 3'-exonuclease 1
CUST_6618_PI417904088	0.00772317	0.000388222	1.61595	up	0.949715	0.257335	Histone RNA hairpin-binding protein
CUST_40631_PI417904088	0.00272942	7.47481e-06	2.57847	up	1.89284	0.526322	Histone-binding protein RBBP4
CUST_26553_PI417904088	0.00797723	0.000414373	1.66878	up	0.842669	0.103873	Histone-lysine N-methyltransferase SUV39H1
CUST_14881_PI417904088	0.00913422	0.000565536	1.56118	down	-0.426005	0.216637	Homeobox protein Dlx5a
CUST_39730_PI417904088	0.00875937	0.000514705	1.63873	up	0.723873	0.0112961	Homeobox protein MIXL1
CUST_37384_PI417904088	0.00637521	0.000245734	1.56677	up	0.548959	-0.0988377	Homer protein homolog 3
5_1_16_22	0.00907337	0.000558181	1.52724	up	0.686378	0.0754515	Hydroxyacyl-coenzyme A dehydrogenase, mitochondrial precursor
CUST_4184_PI417904088	0.00478328	0.000104629	1.60471	down	-0.602393	0.0799176	Hydroxymethylglutaryl-CoA lyase, mitochondrial precursor
CUST_3510_PI417904088	0.00949887	0.000621539	1.74948	up	0.833097	0.0261665	Hydroxysteroid dehydrogenase-like protein 2
CUST_15505_PI417904088	0.00321063	3.31772e-05	1.85203	up	0.932304	0.043196	Hypoxanthine-guanine phosphoribosyltransferase
CUST_33774_PI417904088	0.00384958	5.1697e-05	1.66388	down	-0.53908	0.195469	Immunoglobulin G-binding protein A precursor
CUST_13550_PI417904088	0.00680483	0.000286837	2.97536	up	2.21318	0.640118	Importin subunit alpha-2
CUST_11470_PI417904088	0.00279358	1.30504e-05	1.90329	up	0.821204	-0.107291	Insulin-like growth factor-binding protein 5 precursor
CUST_18686_PI417904088	0.00783422	0.000398567	1.9661	up	0.40359	-0.571745	Interferon regulatory factor 3
CUST_26123_PI417904088	0.0054928	0.000152795	1.58703	up	0.354113	-0.312212	Interferon regulatory factor 7
CUST_11252_PI417904088	0.00309384	2.39811e-05	1.6131	up	0.521258	-0.168575	Interferon-induced 35 kDa protein homolog
CUST_20381_PI417904088	0.00847702	0.000471501	1.50116	up	0.657414	0.071336	Interferon-induced helicase C domain-containing protein 1
CUST_1339_PI417904088	0.00581926	0.000177075	2.16285	up	0.844994	-0.267938	Interferon-induced protein with tetratricopeptide repeats 1-like protein
CUST_40461_PI417904088	0.00319065	3.14783e-05	3.71491	up	1.9259	0.0325677	Interleukin enhancer-binding factor 2 homolog
CUST_2902_PI417904088	0.00578461	0.000174775	2.13289	up	1.47813	0.38532	Intracellular hyaluronan-binding protein 4
CUST_8165_PI417904088	0.0052824	0.000136569	1.90023	up	1.14296	0.216778	Iron-sulfur cluster assembly 1 homolog, mitochondrial precursor
CUST_423_PI417904088	0.00967609	0.000644908	1.61958	up	0.613794	-0.0818248	Isocitrate dehydrogenase [NAD] subunit beta, mitochondrial precursor
CUST_27898_PI417904088	0.00469543	9.50795e-05	1.8135	up	0.622455	-0.236322	Junctional adhesion molecule A precursor
CUST_16911_PI417904088	0.0088611	0.000527078	1.53696	up	0.290336	-0.329741	KDEL motif-containing protein 2 precursor
CUST_17966_PI417904088	0.00290617	1.6802e-05	1.84829	up	1.29313	0.406942	Keratinocytes-associated protein 2
CUST_22162_PI417904088	0.00592598	0.000188233	1.70846	up	0.998376	0.225678	KH domain-containing, RNA-binding, signal transduction-associated protein 1
CUST_4577_PI417904088	0.00637022	0.000244265	1.55816	up	0.682977	0.0431348	Kinesin light chain 2
CUST_25776_PI417904088	0.00944742	0.000605992	1.69314	up	0.683485	-0.0762166	Kinesin-1 heavy chain
CUST_22699_PI417904088	0.00331266	3.73103e-05	2.13111	up	1.47146	0.379852	Kinesin-like protein KIF15
CUST_11063_PI417904088	0.00278643	1.25402e-05	2.3442	up	1.23236	0.00326996	Kinesin-like protein KIF18A
CUST_4900_PI417904088	0.00962042	0.000640889	1.67	up	0.846723	0.106873	Kinesin-like protein KIF20A
CUST_671_PI417904088	0.00384569	5.1435e-05	3.08434	up	2.01277	0.387804	Kinesin-like protein KIF23
CUST_33899_PI417904088	0.00223326	2.11699e-06	2.0827	down	-0.917444	0.141008	Kinesin-like protein KIF9
CUST_14904_PI417904088	0.00442301	7.6764e-05	2.92232	up	1.77776	0.230645	Kinesin-related motor protein Eg5 1
CUST_17070_PI417904088	0.00775834	0.000390487	2.41645	up	1.42373	0.150837	Kinesin-related motor protein Eg5 2
CUST_30409_PI417904088	0.00466574	8.93494e-05	2.67224	up	1.47194	0.0538902	Kinetochore-associated protein 1
CUST_22650_PI417904088	0.00602934	0.000211182	2.08519	down	-0.942272	0.11791	Lactoylglutathione lyase
CUST_7333_PI417904088	0.00946549	0.000610461	2.39208	up	1.3672	0.108935	Lamin-A
CUST_15127_PI417904088	0.00563143	0.000161756	1.71991	up	0.998738	0.216407	Lamin-B receptor
CUST_5731_PI417904088	0.00937337	0.000595856	2.58591	up	2.20556	0.83489	Lamin-B1
CUST_9545_PI417904088	0.00663684	0.000269578	1.9088	up	0.881562	-0.0511059	Laminin subunit beta-1 precursor
CUST_33086_PI417904088	0.00717516	0.000326926	1.64373	up	0.715185	-0.00179234	Laminin subunit beta-1 precursor
CUST_40437_PI417904088	0.00858873	0.000490558	1.68751	up	0.979411	0.224516	LanC-like protein 1
CUST_11583_PI417904088	0.00369375	4.71866e-05	2.6851	up	1.44245	0.0174735	Leucine-rich repeat-containing protein 17 precursor
CUST_29705_PI417904088	0.00554049	0.00015658	2.00523	down	-0.964887	0.0388802	Leucine-rich repeat-containing protein 48
CUST_9292_PI417904088	0.00563143	0.00016155	2.13894	up	1.16484	0.0679492	Leucyl-tRNA synthetase, cytoplasmic
CUST_24260_PI417904088	0.00904306	0.000550923	2.09749	up	0.532248	-0.536416	LIM domain-containing protein 1
CUST_16391_PI417904088	0.00718556	0.000329009	1.90733	up	1.28195	0.350396	Lipopolysaccharide-induced tumor necrosis factor-alpha factor homolog
CUST_40804_PI417904088	0.00946549	0.000611666	1.51656	down	-0.650265	-0.0494645	Lissencephaly-1 homolog B
CUST_11813_PI417904088	0.00847702	0.000471684	1.90126	up	1.20902	0.282066	Lon protease homolog, mitochondrial precursor
CUST_20196_PI417904088	0.00951633	0.000625429	1.6501	up	0.418927	-0.30363	Long-chain-fatty-acid--CoA ligase ACSBG2
CUST_15014_PI417904088	0.00993052	0.000679998	1.75714	up	0.931957	0.118725	Lupus La protein homolog
CUST_23039_PI417904088	0.00841312	0.000458009	1.9761	up	1.27384	0.291184	L-xylulose reductase
CUST_21440_PI417904088	0.00309384	2.18052e-05	2.69454	up	1.92028	0.49024	Lymphokine-activated killer T-cell-originated protein kinase homolog
CUST_23828_PI417904088	0.00719632	0.000329963	1.63246	down	-0.737244	-0.0301987	LYR motif-containing protein 1
CUST_22538_PI417904088	0.0058372	0.000178829	1.50449	down	-0.477749	0.111524	Macrophage-capping protein
CUST_38207_PI417904088	0.00853231	0.000478582	2.499	up	1.27129	-0.0500582	Magnesium transporter protein 1 precursor
CUST_10463_PI417904088	0.00516039	0.000127622	1.66564	up	0.849515	0.113439	Malate dehydrogenase, cytoplasmic
CUST_15294_PI417904088	0.00497155	0.000116787	1.74343	up	0.908366	0.10644	Malate dehydrogenase, mitochondrial precursor
CUST_3546_PI417904088	0.0058882	0.000184636	1.53185	up	0.286726	-0.328553	Male-enhanced antigen 1
CUST_32103_PI417904088	0.00479979	0.000105201	1.98268	up	1.79803	0.810582	Mannose receptor-like protein 2 precursor
CUST_33477_PI417904088	0.00401227	5.78353e-05	1.63627	down	-0.769867	-0.0594567	MAPK/MAK/MRK overlapping kinase
CUST_17670_PI417904088	0.00727712	0.000337377	1.53205	up	0.54393	-0.0715359	Mediator of RNA polymerase II transcription subunit 22
CUST_14733_PI417904088	0.00312308	2.65249e-05	1.69735	up	0.859029	0.0957483	Mediator of RNA polymerase II transcription subunit 23
CUST_16000_PI417904088	0.00808743	0.000424387	1.92322	up	0.676177	-0.267348	Medium-chain specific acyl-CoA dehydrogenase, mitochondrial precursor
CUST_25335_PI417904088	0.00275838	1.07685e-05	1.91945	down	-0.677313	0.263379	Membrane-associated guanylate kinase, WW and PDZ domain-containing protein 2
CUST_1292_PI417904088	0.00926582	0.000581985	1.65906	up	0.987187	0.256822	Membrane-associated progesterone receptor component 1
CUST_4181_PI417904088	0.00797723	0.000415848	1.55992	up	0.585403	-0.0560644	Mesoderm-specific transcript homolog protein
4_4_21_20	0.00438102	7.5109e-05	1.65692	up	0.803306	0.074805	Metaxin-2
CUST_14875_PI417904088	0.00828735	0.000446016	2.1076	up	1.04674	-0.0288617	Methionyl-tRNA synthetase, cytoplasmic
CUST_4509_PI417904088	0.00602934	0.000210746	1.63803	down	-0.246664	0.465297	Microfibrillar-associated protein 3-like precursor
CUST_25507_PI417904088	0.0054928	0.000152665	1.87995	down	-0.741323	0.169372	Microtubule-associated protein 1A
CUST_12751_PI417904088	0.00937337	0.000594176	1.61512	up	0.82606	0.134421	Microtubule-associated protein RP/EB family member 3
CUST_18950_PI417904088	0.00765181	0.000381716	1.70867	down	-0.401974	0.370903	Microtubule-associated proteins 1A/1B light chain 3C precursor
CUST_20990_PI417904088	0.00797723	0.000415701	1.53829	up	0.438023	-0.183304	Mitochondrial 28S ribosomal protein S2
CUST_4169_PI417904088	0.00602934	0.000211482	2.21049	up	1.14434	-2.83241e-05	Mitochondrial 28S ribosomal protein S28
CUST_5285_PI417904088	0.00764495	0.000377503	2.14192	up	1.26791	0.169007	Mitochondrial carnitine/acylcarnitine carrier protein
CUST_3327_PI417904088	0.00676037	0.000282935	1.72799	up	1.09636	0.307264	Mitochondrial import inner membrane translocase subunit Tim9
CUST_40400_PI417904088	0.0097781	0.000656319	1.99055	up	1.33047	0.337308	Mitochondrial import receptor subunit TOM40 homolog
CUST_19379_PI417904088	0.00319029	2.97009e-05	1.74932	up	0.913931	0.10714	Mitochondrial inner membrane protein
CUST_2024_PI417904088	0.0064072	0.000250318	2.08243	up	1.53923	0.480967	Mitochondrial uncoupling protein 2
CUST_6788_PI417904088	0.00272942	7.7492e-06	1.83879	up	1.0647	0.185945	Mitochondrial-processing peptidase subunit beta, mitochondrial precursor
CUST_24585_PI417904088	0.00644572	0.000258423	1.80445	up	1.02365	0.172088	Mitogen-activated protein kinase 12
CUST_16887_PI417904088	0.0085424	0.000480459	1.64343	down	-0.668746	0.0479619	Mitogen-activated protein kinase kinase kinase kinase 2
CUST_3300_PI417904088	0.00864905	0.00049965	1.66714	up	0.869109	0.13173	Mitotic checkpoint protein BUB3
CUST_19873_PI417904088	0.0031408	2.85223e-05	2.83883	up	1.86772	0.362426	Mitotic checkpoint serine/threonine-protein kinase BUB1
CUST_6885_PI417904088	0.00595247	0.000200365	2.96339	up	1.80056	0.233309	Mitotic checkpoint serine/threonine-protein kinase BUB1 beta
CUST_22442_PI417904088	0.00582598	0.000177466	2.17402	up	1.26842	0.148053	Monocarboxylate transporter 2
CUST_18993_PI417904088	0.00427262	7.01554e-05	1.61664	down	-0.689723	0.00327435	Mothers against decapentaplegic homolog 7
CUST_8714_PI417904088	0.00660966	0.000268168	1.72187	up	0.761599	-0.0223774	Motile sperm domain-containing protein 2
CUST_17894_PI417904088	0.00629037	0.000233879	1.86976	up	1.28578	0.38293	M-phase phosphoprotein 1
CUST_16838_PI417904088	0.00580251	0.000175881	1.56096	up	0.695865	0.0534277	M-phase phosphoprotein 6
CUST_31805_PI417904088	0.00736178	0.000345558	1.72624	up	0.957221	0.169585	Mucin-5AC precursor
CUST_38179_PI417904088	0.00979518	0.000660496	1.88383	down	-0.721988	0.191682	Multiple epidermal growth factor-like domains 6 precursor
CUST_24230_PI417904088	0.00654816	0.000264943	1.87811	down	-0.83845	0.0708281	MYCBP-associated protein
CUST_22374_PI417904088	0.00791079	0.000404234	1.73345	down	-0.868906	-0.0752629	Myocyte-specific enhancer factor 2C
CUST_32272_PI417904088	0.00616462	0.000223878	1.60216	down	-0.581343	0.0986774	Myosin-2
CUST_27774_PI417904088	0.00414438	6.35001e-05	1.51947	up	0.770056	0.166485	Myosin-Ic
CUST_38406_PI417904088	0.00686294	0.000298673	1.92147	up	0.756934	-0.185274	N-acetylglucosamine kinase
CUST_155_PI417904088	0.00592598	0.000187472	1.96217	up	1.20285	0.230396	NAD(P) transhydrogenase, mitochondrial precursor
CUST_11245_PI417904088	0.00223326	2.21518e-06	1.52919	up	0.460574	-0.152197	NAD-dependent deacetylase sirtuin-3, mitochondrial precursor
CUST_12663_PI417904088	0.00951001	0.000624545	1.67209	up	0.922006	0.180354	NADH dehydrogenase [ubiquinone] 1 alpha subcomplex subunit 10, mitochondrial precursor
CUST_14065_PI417904088	0.00757489	0.000370346	1.52328	up	0.781871	0.174695	NADH dehydrogenase [ubiquinone] 1 alpha subcomplex subunit 11
CUST_2675_PI417904088	0.00327106	3.65277e-05	1.52629	up	0.755196	0.145166	NADH dehydrogenase [ubiquinone] 1 beta subcomplex subunit 10
CUST_18786_PI417904088	0.00468646	9.39113e-05	1.51986	up	0.698214	0.0942752	NADH dehydrogenase [ubiquinone] 1 beta subcomplex subunit 6
CUST_7967_PI417904088	0.0085424	0.000479835	1.85839	up	0.902809	0.00875521	Nascent polypeptide-associated complex subunit alpha
CUST_22102_PI417904088	0.00717692	0.000327297	2.1376	down	-0.645085	0.450905	NEDD4-like E3 ubiquitin-protein ligase WWP2
CUST_19377_PI417904088	0.00949887	0.000622929	1.71933	down	-0.704796	0.0770514	NEDD8 ultimate buster 1
CUST_3840_PI417904088	0.0082501	0.000442427	1.6513	down	-0.754157	-0.0305521	Negative elongation factor A
4_1_14_8	0.00281427	1.34416e-05	1.97223	down	-0.795903	0.183924	Negative elongation factor E
CUST_15758_PI417904088	0.00590658	0.000185591	2.05162	up	1.04685	0.0100823	Neuroepithelial cell-transforming gene 1 protein
CUST_41017_PI417904088	0.00583785	0.000179135	1.55783	down	-0.495622	0.143916	Neuroplastin precursor
CUST_11055_PI417904088	0.00611511	0.000219298	2.42193	up	1.84498	0.568828	Neutral alpha-glucosidase AB precursor
CUST_22746_PI417904088	0.00744414	0.000354031	1.85666	down	-0.958201	-0.0654885	Next to BRCA1 gene 1 protein
CUST_31385_PI417904088	0.00532556	0.000140752	1.76961	down	-0.806094	0.0173393	NF-kappa-B inhibitor zeta
CUST_20133_PI417904088	0.0054928	0.00015219	1.58232	up	0.65089	-0.0111488	Nicastrin precursor
CUST_22206_PI417904088	0.00366814	4.65998e-05	1.64632	up	0.672834	-0.0464115	Nicotinamide phosphoribosyltransferase
8_2_21_21	0.00690209	0.000302779	1.66594	up	1.02043	0.284092	Nicotinamide riboside kinase 2
CUST_4938_PI417904088	0.00469543	9.60124e-05	1.72745	down	-0.662741	0.125902	Nipped-B-like protein
CUST_26412_PI417904088	0.00880516	0.000519243	2.32532	up	1.60316	0.385732	Nostrin
CUST_4767_PI417904088	0.00955478	0.000630322	2.01395	up	1.21681	0.206777	NSFL1 cofactor p47
CUST_8812_PI417904088	0.00681479	0.000289137	1.71219	up	0.844547	0.0687084	N-terminal EF-hand calcium-binding protein 1
CUST_40646_PI417904088	0.00643833	0.000257332	2.14759	up	1.64228	0.539557	Nuclear autoantigenic sperm protein
CUST_27335_PI417904088	0.00686294	0.000297141	1.66551	up	0.852185	0.116219	Nuclear body protein SP140
CUST_26140_PI417904088	0.0041128	6.11075e-05	1.59298	up	0.539108	-0.13262	Nuclear body protein SP140-like protein
CUST_16846_PI417904088	0.00272942	9.13135e-06	1.85884	up	0.952592	0.0581875	Nuclear pore complex protein Nup160
CUST_9976_PI417904088	0.00643612	0.000254747	1.54136	up	0.978422	0.354221	Nuclear pore complex protein Nup88
CUST_24802_PI417904088	0.00458416	8.34473e-05	1.60985	up	0.791033	0.104103	Nuclear pore complex protein Nup93
CUST_13490_PI417904088	0.00434099	7.2522e-05	1.555	up	0.588865	-0.0480485	Nuclear pore complex protein Nup98-Nup96 precursor
CUST_8891_PI417904088	0.00674682	0.00028076	1.53924	up	0.625183	0.0029664	Nuclear transcription factor Y subunit beta
3_1_4_2	0.0071352	0.000323736	1.92951	up	1.32836	0.380126	Nuclear transport factor 2
CUST_19307_PI417904088	0.00592598	0.000189531	1.62982	up	0.842746	0.138035	Nucleobindin-1 precursor
CUST_6074_PI417904088	0.00796979	0.000411584	1.72397	up	0.930381	0.144642	Nucleolar protein 14
CUST_40221_PI417904088	0.00425084	6.7871e-05	1.5677	up	0.491133	-0.157515	Nucleolysin TIA-1 isoform p40
CUST_41152_PI417904088	0.00788599	0.000401958	1.51363	down	-0.431892	0.166121	Nucleophosmin
CUST_23026_PI417904088	0.00959576	0.000637711	1.67682	up	1.14405	0.398323	Nucleoporin Nup43
CUST_5684_PI417904088	0.00312308	2.77401e-05	1.8024	up	0.846267	-0.00365553	Nucleoporin p54
CUST_31834_PI417904088	0.00572364	0.000168342	2.0445	up	0.872288	-0.159457	Nucleotide exchange factor SIL1 precursor
CUST_12587_PI417904088	0.00602267	0.000208837	1.63818	up	0.79849	0.0863932	Nucleotide-binding protein 2
10_1_17_7	0.00847702	0.000471248	1.55163	up	0.702276	0.0684884	NudC domain-containing protein 2
CUST_22108_PI417904088	0.00893114	0.000536674	1.68811	up	1.10028	0.344866	OB DNA-binding domain-containing protein C16orf175
10_1_7_14	0.00271438	6.08789e-06	1.89671	up	1.08482	0.161315	Obg-like ATPase 1
CUST_13103_PI417904088	0.00577858	0.000174212	1.81143	down	-0.949316	-0.0921858	ORM1-like protein 2
CUST_37924_PI417904088	0.00816735	0.000433139	1.75681	up	1.02426	0.211304	Overexpressed breast tumor protein homolog
CUST_11216_PI417904088	0.00300385	1.86835e-05	4.7841	up	2.77306	0.514817	OX-2 membrane glycoprotein precursor
CUST_33009_PI417904088	0.00689086	0.000301824	1.6115	down	-0.404397	0.284004	P2Y purinoceptor 3
CUST_31407_PI417904088	0.00186091	5.70287e-07	1.76995	up	0.707161	-0.116548	Pantothenate kinase 1
CUST_13181_PI417904088	0.0098634	0.000668122	2.39368	up	2.23202	0.97279	PCNA-associated factor
CUST_5644_PI417904088	0.00634346	0.000240318	1.55575	up	0.673922	0.0363098	PDZ and LIM domain protein 1
CUST_35326_PI417904088	0.00370702	4.85128e-05	1.53598	down	-0.540489	0.0786734	PDZ and LIM domain protein 7
10_3_8_5	0.00949434	0.000620339	2.28895	up	1.62111	0.426424	Peptidyl-prolyl cis-trans isomerase H
CUST_15029_PI417904088	0.00563231	0.000162132	1.79355	up	1.30722	0.464406	Peptidyl-prolyl cis-trans isomerase-like 1
CUST_38153_PI417904088	0.00764495	0.000378664	1.63989	down	-0.591619	0.121982	Peptidyl-prolyl cis-trans isomerase-like 6
CUST_13360_PI417904088	0.00521945	0.000133083	1.89608	up	1.17058	0.247565	Perforin-1 precursor
11_2_17_2	0.00872588	0.00050861	2.25841	up	1.65807	0.482764	Peroxiredoxin
CUST_23711_PI417904088	0.00907337	0.00055719	1.98905	up	1.60847	0.616383	Peroxiredoxin-6
CUST_4278_PI417904088	0.00478328	0.000103742	1.66825	up	0.645217	-0.0931201	Peroxisomal trans-2-enoyl-CoA reductase
CUST_39820_PI417904088	0.00858873	0.000489135	1.66946	up	1.00868	0.269295	PHD finger protein 19
CUST_17529_PI417904088	0.00478328	0.000101658	1.67141	up	0.755319	0.014254	Phosphate carrier protein, mitochondrial precursor
CUST_736_PI417904088	0.00858812	0.000486659	1.79722	up	0.879214	0.0334488	Phosphatidylinositol transfer protein alpha isoform
CUST_24896_PI417904088	0.00469543	9.50997e-05	2.23868	up	1.29293	0.13028	Phosphatidylinositol-4,5-bisphosphate 3-kinase catalytic subunit alpha isoform
CUST_20896_PI417904088	0.00290617	1.49793e-05	2.65243	up	1.57703	0.169718	Phosphoacetylglucosamine mutase
CUST_17195_PI417904088	0.00588723	0.000184418	1.76347	down	-0.709908	0.108506	Phosphoinositide 3-kinase regulatory subunit 4
CUST_733_PI417904088	0.00494427	0.000113855	1.58648	up	0.363148	-0.302685	Phospholipase D3
CUST_19208_PI417904088	0.00442301	7.72311e-05	1.61901	down	-0.734247	-0.0391364	Phospholipid scramblase 2
CUST_20732_PI417904088	0.00935295	0.000591583	1.60072	down	-0.54502	0.133703	Phosphorylase b kinase regulatory subunit beta
CUST_35011_PI417904088	0.00469543	9.73091e-05	1.74422	up	0.505951	-0.296632	Phytanoyl-CoA dioxygenase domain-containing protein 1
CUST_15869_PI417904088	0.00642365	0.000251577	1.5179	up	0.586161	-0.0159152	PKHD domain-containing transmembrane protein FLJ22222
CUST_38599_PI417904088	0.00309384	2.11687e-05	1.69318	down	-0.553872	0.205863	Plasma membrane calcium-transporting ATPase 1
CUST_17354_PI417904088	0.0060207	0.000207863	1.53309	up	0.797131	0.18069	Plasminogen activator inhibitor 1 RNA-binding protein
CUST_9127_PI417904088	0.00777059	0.000392097	1.63946	up	0.715992	0.00277009	Plectin-1
CUST_33549_PI417904088	0.0041288	6.20934e-05	1.63804	down	-0.678908	0.0330618	Plexin-A1 precursor
CUST_17534_PI417904088	0.00278643	1.22772e-05	2.11835	up	0.770776	-0.312163	Poly [ADP-ribose] polymerase 15
CUST_23662_PI417904088	0.00594281	0.000198085	2.22835	up	1.67976	0.523786	Polyamine-modulated factor 1
CUST_24321_PI417904088	0.00394786	5.54221e-05	1.81709	down	-0.688496	0.173135	Polycomb protein SCMH1
CUST_23378_PI417904088	0.00458416	8.49739e-05	1.66163	up	0.616775	-0.115827	Polycystic kidney disease protein 1-like 3 precursor
CUST_28057_PI417904088	0.00529313	0.000139023	1.70057	up	0.694361	-0.0716596	Polypyrimidine tract-binding protein 2
CUST_6342_PI417904088	0.00958728	0.000635921	2.39321	up	1.75444	0.495487	Prefoldin subunit 5
CUST_25051_PI417904088	0.00752516	0.000364544	1.62765	up	0.865204	0.162415	Presequence protease, mitochondrial precursor
CUST_2078_PI417904088	0.00858812	0.000486302	1.62368	up	0.791306	0.092036	Probable aminopeptidase NPEPL1
CUST_19531_PI417904088	0.00278417	1.12247e-05	1.84815	down	-0.942326	-0.0562432	Probable arylformamidase
CUST_17235_PI417904088	0.00686294	0.000298311	1.60776	up	0.468048	-0.217003	Probable ATP-dependent RNA helicase DDX10
CUST_26073_PI417904088	0.00727712	0.000337448	1.50788	up	0.377999	-0.214528	Probable ATP-dependent RNA helicase DDX28
CUST_30429_PI417904088	0.00309384	2.28393e-05	1.58463	down	-0.702738	-0.0385945	Probable bifunctional E2/E3 enzyme R795
CUST_32636_PI417904088	0.00542884	0.000148519	1.77943	up	0.586903	-0.244514	Probable E3 ubiquitin-protein ligase MYCBP2
CUST_38201_PI417904088	0.00290617	1.68075e-05	2.07073	up	1.06264	0.0124979	Probable global transcription activator SNF2L4
CUST_40886_PI417904088	0.00946549	0.000611645	1.79167	down	-0.700523	0.140783	Probable hemoglobin and hemoglobin-haptoglobin-binding protein 3 precursor
CUST_32991_PI417904088	0.00437759	7.4229e-05	1.55293	down	-0.548583	0.0864127	Probable O-sialoglycoprotein endopeptidase 2
CUST_15955_PI417904088	0.00563143	0.000160919	1.66196	up	0.872191	0.139307	Probable palmitoyltransferase ZDHHC6
CUST_1166_PI417904088	0.00925021	0.000578701	1.57146	up	0.78745	0.135348	Probable rRNA-processing protein EBP2
CUST_17880_PI417904088	0.00412145	6.17168e-05	1.76201	up	0.925511	0.108288	Probable signal peptidase complex subunit 2
CUST_3336_PI417904088	0.00264744	5.12233e-06	1.72786	up	0.801106	0.0121193	Procollagen-lysine,2-oxoglutarate 5-dioxygenase 1 precursor
CUST_10170_PI417904088	0.00936678	0.000593422	1.65548	up	0.789419	0.0621668	Profilin-2
CUST_39829_PI417904088	0.00287841	1.42054e-05	2.66109	down	-1.16726	0.24476	Progesterone-induced-blocking factor 1
CUST_25245_PI417904088	0.00309384	2.2248e-05	1.74982	up	0.900208	0.0930021	Programmed cell death protein 4
CUST_22709_PI417904088	0.00802658	0.000419714	1.9042	up	1.11436	0.185173	Prohibitin
CUST_25310_PI417904088	0.00594281	0.000197963	2.36851	up	2.09726	0.853282	Proliferating cell nuclear antigen
CUST_1911_PI417904088	0.009481	0.000616434	1.80368	up	1.10096	0.250014	Proliferation-associated protein 2G4
CUST_13069_PI417904088	0.00521945	0.000133271	2.3752	up	1.48412	0.23607	Proline-rich protein 11
CUST_33028_PI417904088	0.00946549	0.000611242	1.61556	up	0.652064	-0.0399741	Prolyl endopeptidase
CUST_19129_PI417904088	0.00495925	0.000115361	1.80385	up	1.10106	0.24998	Prostaglandin E synthase 2
CUST_2261_PI417904088	0.00637521	0.000246562	1.50309	up	0.519268	-0.0686585	Proteasome activator complex subunit 1
CUST_7573_PI417904088	0.00845233	0.000467707	1.84102	up	0.778642	-0.101863	Proteasome activator complex subunit 3
CUST_22073_PI417904088	0.00749536	0.000359376	1.96999	up	1.45349	0.475306	Proteasome subunit alpha type-3
CUST_12020_PI417904088	0.00889573	0.000530846	1.60526	up	1.07555	0.392738	Proteasome subunit alpha type-4
CUST_19246_PI417904088	0.00599799	0.000206096	1.63332	up	0.784682	0.0768752	Proteasome subunit alpha type-5
CUST_22480_PI417904088	0.00309384	2.27201e-05	2.07227	up	1.086	0.03479	Proteasome subunit alpha type-7
CUST_10913_PI417904088	0.00685966	0.000292887	1.75073	up	1.27643	0.46847	Proteasome subunit beta type-3
CUST_13611_PI417904088	0.00624957	0.000228856	2.013	up	1.21602	0.206677	Proteasome subunit beta type-6 precursor
CUST_13642_PI417904088	0.00913422	0.000564865	1.55907	down	-0.679013	-0.0383225	Protein angel homolog 1
CUST_39577_PI417904088	0.00520264	0.00013147	1.64469	up	0.683376	-0.0344433	Protein arginine N-methyltransferase
CUST_26419_PI417904088	0.00978758	0.000657976	2.05363	up	1.0335	-0.00467377	Protein ARMET precursor
CUST_1930_PI417904088	0.00563143	0.000161809	1.53305	down	-0.481915	0.13449	Protein C10
CUST_6363_PI417904088	0.00321063	3.35584e-05	2.50383	up	1.73373	0.409589	Protein canopy homolog 2 precursor
CUST_9783_PI417904088	0.00737215	0.000346517	1.56191	up	0.699443	0.0561337	Protein canopy-1 precursor
CUST_40953_PI417904088	0.00319065	3.14061e-05	2.34009	up	1.8185	0.591936	Protein CASC5
CUST_2626_PI417904088	0.00752095	0.000363142	1.55695	up	0.893757	0.255031	Protein CIAO1
CUST_16480_PI417904088	0.00592598	0.000188664	1.52327	up	0.662554	0.0553814	Protein cornichon homolog
CUST_22907_PI417904088	0.00878619	0.000517559	1.60594	up	0.886906	0.20349	Protein CXorf40A
CUST_6460_PI417904088	0.00710371	0.00032117	1.80649	up	1.1644	0.31121	Protein DEK
CUST_2315_PI417904088	0.00450814	8.07782e-05	1.68134	up	0.305347	-0.444264	Protein deltex-3-like
CUST_18037_PI417904088	0.00442301	7.79313e-05	1.78687	up	0.95843	0.120996	Protein disulfide-isomerase A3 precursor
CUST_17037_PI417904088	0.00637521	0.000246237	1.66607	up	0.825599	0.0891522	Protein disulfide-isomerase A6 precursor
CUST_16034_PI417904088	0.00272942	8.59253e-06	2.08521	up	0.975241	-0.0849553	Protein disulfide-isomerase precursor
CUST_14794_PI417904088	0.00461235	8.61769e-05	1.64347	down	-0.382123	0.334618	Protein DPCD
CUST_18874_PI417904088	0.0043229	7.20645e-05	2.27559	up	1.34098	0.154741	Protein ECT2
CUST_8661_PI417904088	0.00214141	1.14463e-06	3.42377	up	1.75602	-0.0195659	Protein FAM111A
CUST_12053_PI417904088	0.00439649	7.59641e-05	1.51703	down	-0.571026	0.0302283	Protein FAM18B
CUST_393_PI417904088	0.00312308	2.68603e-05	2.20825	up	0.936858	-0.206043	Protein FAM29A
CUST_34659_PI417904088	0.00671762	0.000276947	1.71524	down	-0.676525	0.10189	Protein FRG1
CUST_24626_PI417904088	0.00272942	9.55762e-06	1.58911	up	0.757458	0.0892383	Protein HEXIM
CUST_17878_PI417904088	0.00635276	0.000241687	2.03161	up	1.20457	0.181948	Protein KIAA1524 homolog
CUST_37536_PI417904088	0.0065013	0.000261684	1.53414	up	0.458625	-0.158808	Protein LAP4
CUST_16728_PI417904088	0.00727712	0.000337951	2.69176	up	1.80032	0.371764	Protein LYRIC
CUST_6653_PI417904088	0.00875543	0.000512993	1.80378	up	0.835024	-0.0159983	Protein NDRG3
CUST_38366_PI417904088	0.00312308	2.73127e-05	1.52563	up	0.489379	-0.120029	Protein NipSnap homolog 3A
CUST_24794_PI417904088	0.00287841	1.41047e-05	1.68882	down	-0.674217	0.0817982	Protein pellino homolog 3
2_1_10_9	0.0046808	9.18401e-05	1.60334	up	0.560478	-0.120603	Protein pelota homolog
CUST_38578_PI417904088	0.00429844	7.11065e-05	1.59921	down	-0.504467	0.172892	Protein phosphatase 1 regulatory subunit 15A
CUST_6564_PI417904088	0.00677827	0.000284551	1.72587	up	0.772942	-0.0143816	Protein phosphatase 1 regulatory subunit 3C
CUST_10333_PI417904088	0.00279804	1.31607e-05	1.72166	down	-0.649806	0.133993	Protein phosphatase 1K, mitochondrial precursor
CUST_24243_PI417904088	0.00312308	2.47424e-05	1.79733	down	-0.694418	0.15144	Protein polybromo-1
CUST_28957_PI417904088	0.00602934	0.000210211	2.24106	up	1.28383	0.119652	Protein PPRC1
CUST_26836_PI417904088	0.00708564	0.000318993	2.2775	up	1.31794	0.130494	Protein regulator of cytokinesis 1
CUST_7130_PI417904088	0.0046808	9.08073e-05	1.60638	up	1.48469	0.80087	Protein S100-B
CUST_17538_PI417904088	0.00480539	0.000106005	2.6172	up	1.10558	-0.282444	Protein SEC13 homolog
CUST_16751_PI417904088	0.0058372	0.000178732	1.76716	up	1.0697	0.248264	Protein SET
CUST_22857_PI417904088	0.00845233	0.000467876	1.58406	up	0.639028	-0.024597	Protein TFG
CUST_22680_PI417904088	0.00309384	2.16603e-05	2.09467	down	-0.989076	0.0776501	Protein Tob1
CUST_13032_PI417904088	0.00719995	0.000331051	1.89564	up	0.598182	-0.324506	Protein transport protein Sec23A
CUST_16131_PI417904088	0.00402914	5.86742e-05	1.75761	up	0.7729	-0.0407109	Protein transport protein Sec24D
9_1_18_12	0.00542312	0.000147463	1.5518	up	0.384796	-0.249146	Protein transport protein Sec61 subunit alpha isoform B
CUST_16938_PI417904088	0.00515341	0.000126264	1.68475	down	-0.751774	0.000764179	Protein tyrosine phosphatase-like protein ptplad2
CUST_8828_PI417904088	0.00290617	1.70964e-05	1.51993	down	-0.25389	0.350111	Protein virilizer homolog
CUST_23398_PI417904088	0.00309384	2.40554e-05	2.17874	down	-1.02724	0.0962531	Protein yippee-like F37A8.5
CUST_11771_PI417904088	0.00862975	0.000497026	1.60508	up	0.919206	0.236559	Proteolipid protein 2
CUST_3245_PI417904088	0.0052007	0.000130403	2.45914	down	-1.03723	0.260922	Putative adenylate kinase 7
CUST_8898_PI417904088	0.00515341	0.00012618	1.58398	up	0.629796	-0.0337571	Putative ATP-dependent RNA helicase DHX57
8_3_14_8	0.00319029	3.00114e-05	2.07919	up	1.28551	0.229493	Putative deoxyribose-phosphate aldolase
CUST_25612_PI417904088	0.00895522	0.000539115	1.63674	down	-0.630376	0.0804467	Putative Polycomb group protein ASXL1
CUST_17656_PI417904088	0.00275073	1.02977e-05	1.99194	up	1.0203	0.026122	Putative pre-mRNA-splicing factor ATP-dependent RNA helicase DHX15
CUST_14044_PI417904088	0.00616737	0.000224545	1.75035	up	1.09181	0.284168	Putative rRNA methyltransferase 3
CUST_4833_PI417904088	0.0041128	6.11926e-05	1.68093	up	0.956833	0.207577	Putative uncharacterized protein LOC342897
CUST_29857_PI417904088	0.00844193	0.000461421	1.61153	up	0.629549	-0.0588851	Pyrin
CUST_6643_PI417904088	0.00592598	0.000187283	1.7287	up	0.755708	-0.0339799	Pyruvate dehydrogenase E1 component subunit alpha, somatic form, mitochondrial precursor
CUST_1940_PI417904088	0.00979518	0.00066068	1.80496	up	0.84989	-0.00208073	Rab GDP dissociation inhibitor beta
CUST_7341_PI417904088	0.00516039	0.000127382	2.22097	up	1.10099	-0.0501967	Ran GTPase-activating protein 1
CUST_16212_PI417904088	0.00803154	0.000420427	2.04468	up	1.29234	0.260468	Ran-specific GTPase-activating protein
CUST_2574_PI417904088	0.00850695	0.00047471	2.28887	up	1.26188	0.0672479	Ras GTPase-activating protein-binding protein 2
CUST_29710_PI417904088	0.00797723	0.000415134	2.63391	up	1.53942	0.142215	Ras GTPase-activating-like protein IQGAP3
CUST_2287_PI417904088	0.00819039	0.000435556	1.73002	up	0.985762	0.194977	Ras-related C3 botulinum toxin substrate 3 precursor
CUST_11358_PI417904088	0.00414438	6.40806e-05	1.54671	up	0.528991	-0.100211	Ras-related protein Rab-11B
CUST_17577_PI417904088	0.0099674	0.000683777	1.73484	up	0.79216	-0.00264301	Ras-related protein Rab-14
CUST_25308_PI417904088	0.00631386	0.00023657	1.53838	down	-0.492905	0.12851	Ras-related protein Rap-2b precursor
4_3_16_1	0.00494427	0.000113649	1.67768	up	0.963344	0.216878	Receptor expression-enhancing protein 5
CUST_13012_PI417904088	0.00427262	7.0406e-05	2.41341	down	-1.10153	0.169544	Receptor-type tyrosine-protein phosphatase N2 precursor
CUST_8489_PI417904088	0.0076813	0.000384889	2.27794	up	1.53374	0.346013	Regulator of chromosome condensation
5_4_15_20	0.00362857	4.56286e-05	1.61806	up	1.09364	0.399371	Replication factor C subunit 2
CUST_2965_PI417904088	0.00678535	0.0002855	1.64145	up	0.936464	0.221491	Replication factor C subunit 4
CUST_7676_PI417904088	0.00458416	8.46179e-05	1.94534	up	1.29293	0.332911	Replication factor C subunit 5
CUST_38355_PI417904088	0.00940825	0.00060237	2.00645	up	1.32337	0.318721	Replication protein A 14 kDa subunit
CUST_24655_PI417904088	0.00599799	0.000205659	1.66668	up	0.804227	0.0672524	Reticulon-4
CUST_3727_PI417904088	0.0086114	0.000493765	1.62108	up	1.17313	0.476177	Reticulon-4-interacting protein 1 homolog, mitochondrial precursor
CUST_4412_PI417904088	0.00577858	0.000174358	1.55692	down	-0.585915	0.0527801	Retinoblastoma-binding protein 6
CUST_22562_PI417904088	0.00709346	0.000319799	1.52515	up	0.944089	0.335134	Rho GDP-dissociation inhibitor 1
CUST_32182_PI417904088	0.00262254	4.51784e-06	2.13651	up	1.19927	0.104013	Rho GTPase-activating protein 11A
CUST_37708_PI417904088	0.00469543	9.67916e-05	2.48067	up	1.40351	0.0927811	Rhotekin-2
CUST_3807_PI417904088	0.00233832	3.16925e-06	1.87616	up	0.905629	-0.00215235	Ribonuclease H2 subunit A
CUST_16035_PI417904088	0.00480539	0.000105943	2.16865	up	1.42003	0.303229	Ribonuclease H2 subunit C
CUST_11517_PI417904088	0.00494427	0.000114089	2.6689	up	1.8038	0.387551	Ribonucleoside-diphosphate reductase large subunit
CUST_26104_PI417904088	0.00603797	0.000212323	2.31305	up	1.99818	0.78838	Ribonucleoside-diphosphate reductase subunit M2
CUST_18900_PI417904088	0.00858944	0.000491406	1.57505	up	0.468239	-0.187156	Ribose-5-phosphate isomerase
CUST_3380_PI417904088	0.00333475	3.77325e-05	1.65046	up	0.86604	0.143174	Ribose-phosphate pyrophosphokinase 1
CUST_23757_PI417904088	0.00859006	0.000491717	1.87384	down	-0.730554	0.175442	Ribosomal protein L22-like 1
CUST_32939_PI417904088	0.00511492	0.000124328	1.53124	up	0.564808	-0.0498898	Ribosomal protein S6 kinase alpha-3
CUST_11572_PI417904088	0.00864905	0.00049949	1.87197	up	1.04519	0.140628	Ribosome biogenesis regulatory protein homolog
CUST_15452_PI417904088	0.00309384	2.39512e-05	1.55862	up	0.482627	-0.157647	Ribosome-binding protein 1
CUST_38960_PI417904088	0.00705837	0.000316862	1.59039	down	-0.669967	-0.000587177	Ribulose-phosphate 3-epimerase
CUST_25382_PI417904088	0.00702974	0.000315127	1.51493	up	0.604618	0.00536461	RNA polymerase I-specific transcription initiation factor RRN3
CUST_15355_PI417904088	0.00732949	0.000343104	1.58933	up	0.593404	-0.0750122	RNA-binding protein 28
CUST_25138_PI417904088	0.00595247	0.000200088	3.10841	up	1.98588	0.349702	RNA-binding protein 4
CUST_1627_PI417904088	0.00340027	3.98201e-05	2.45139	up	1.59422	0.300621	RNA-binding protein 4B
CUST_27969_PI417904088	0.00382251	5.08317e-05	1.76829	up	0.767649	-0.0547042	RNA-binding protein 7
CUST_41168_PI417904088	0.0086624	0.000501863	1.93596	up	1.1996	0.246554	RNA-binding protein EWS
CUST_39981_PI417904088	0.00682814	0.000290141	1.71444	up	0.24226	-0.535475	RNA-binding protein MEX3B
CUST_25914_PI417904088	0.009399	0.000599099	1.57031	up	0.723763	0.0727179	RWD domain-containing protein 1
CUST_15141_PI417904088	0.00856888	0.000484305	1.97084	up	1.34364	0.364826	S-adenosylmethionine decarboxylase proenzyme
CUST_5190_PI417904088	0.00275838	1.10325e-05	1.71746	up	0.648461	-0.131818	S-adenosylmethionine synthetase isoform type-1
CUST_29300_PI417904088	0.00414438	6.42228e-05	1.65795	up	0.665066	-0.064335	Sarcoma antigen NY-SAR-48 homolog
CUST_40285_PI417904088	0.00637521	0.000247387	1.54521	up	0.586113	-0.0416881	Sarcoplasmic/endoplasmic reticulum calcium ATPase 2
CUST_14583_PI417904088	0.00592974	0.000190365	2.40677	up	1.61666	0.349559	Selenide, water dikinase 1
CUST_7755_PI417904088	0.00272942	9.0373e-06	4.5357	down	-2.14851	0.0328174	Selenoprotein Pa precursor
CUST_386_PI417904088	0.00727712	0.000338161	1.6599	down	-0.417347	0.313747	Selenoprotein W
CUST_26684_PI417904088	0.00497155	0.0001168	1.71302	up	0.710287	-0.0662515	Septin-2
CUST_18_PI417904088	0.00321063	3.20998e-05	2.43158	up	0.91253	-0.369362	Septin-6
CUST_5760_PI417904088	0.00727712	0.000338947	1.83565	up	0.966778	0.0904866	Septin-9
CUST_31606_PI417904088	0.00705837	0.000316778	1.99791	down	-0.964729	0.0337645	Serine palmitoyltransferase 3
CUST_13871_PI417904088	0.00319065	3.11123e-05	1.99219	up	1.25626	0.261904	Serine/threonine-protein kinase 12
CUST_23510_PI417904088	0.00614996	0.000222361	1.71377	up	1.20454	0.427366	Serine/threonine-protein kinase 35
CUST_20782_PI417904088	0.00338635	3.92237e-05	2.70014	up	1.77104	0.33801	Serine/threonine-protein kinase 6
CUST_18342_PI417904088	0.00522926	0.000134024	2.34972	up	1.35659	0.124096	Serine/threonine-protein kinase Chk1
CUST_38289_PI417904088	0.00416754	6.48776e-05	2.29673	up	1.65642	0.456837	Serine/threonine-protein kinase Nek2
CUST_37919_PI417904088	0.00465672	8.88491e-05	1.52882	up	0.556402	-0.0560116	Serine/threonine-protein kinase RIO2
CUST_14939_PI417904088	0.00458416	8.44188e-05	2.00456	down	-0.634981	0.368302	Serine/threonine-protein phosphatase 2A 56 kDa regulatory subunit gamma isoform
CUST_19168_PI417904088	0.00290617	1.7355e-05	1.77729	up	0.988281	0.158606	Serine/threonine-protein phosphatase 2A catalytic subunit alpha isoform
CUST_14828_PI417904088	0.00461235	8.61873e-05	1.81302	up	0.843692	-0.0147033	Serine/threonine-protein phosphatase PP1-gamma catalytic subunit
CUST_7589_PI417904088	0.00592598	0.000189922	2.03618	up	1.57521	0.549345	Serpin H1 precursor
CUST_9178_PI417904088	0.00912635	0.000563331	1.74801	up	1.19354	0.387832	SH3 domain-binding glutamic acid-rich-like protein
CUST_20334_PI417904088	0.00584186	0.000179627	2.01574	up	0.73752	-0.27379	SH3 domain-binding protein 2
CUST_19695_PI417904088	0.00754474	0.000367665	2.05204	up	1.37622	0.339162	SHC SH2 domain-binding protein 1
CUST_28430_PI417904088	0.00594281	0.000198023	1.84146	up	1.03632	0.155466	SHC SH2 domain-binding protein 1 homolog B
3_3_15_8	0.00602117	0.000208072	1.56777	down	-0.592684	0.0560339	short coiled-coil protein
CUST_19373_PI417904088	0.00272942	8.7882e-06	2.35313	up	1.53174	0.297156	Shugoshin-like 1
CUST_5555_PI417904088	0.00382251	5.08803e-05	1.78012	up	0.83532	0.00334396	si:ch211-154o6.2
CUST_23285_PI417904088	0.00416754	6.49407e-05	2.52009	up	1.79068	0.457206	si:ch211-69g19.2
CUST_11053_PI417904088	0.00795479	0.000409585	1.85707	down	-0.668319	0.22471	si:dkey-86e18.1
CUST_7780_PI417904088	0.00574935	0.00017187	1.87403	up	0.906174	3.15666e-05	Signal peptidase complex catalytic subunit SEC11A
CUST_8341_PI417904088	0.00460009	8.56638e-05	1.6376	up	0.715849	0.00426226	Signal recognition particle receptor subunit alpha
CUST_28071_PI417904088	0.00264744	5.16731e-06	1.60195	up	0.665586	-0.0142426	Signal transducer and activator of transcription 1-alpha/beta
CUST_36201_PI417904088	0.00478328	0.000103559	1.50478	up	0.150177	-0.439372	Signal transducer and activator of transcription 2
CUST_24145_PI417904088	0.00978731	0.000657644	1.65915	up	0.913225	0.182779	Single-stranded DNA-binding protein, mitochondrial precursor
CUST_33797_PI417904088	0.0075255	0.00036566	1.82199	up	1.2251	0.359588	Small nuclear ribonucleoprotein E
CUST_23312_PI417904088	0.00300385	1.89507e-05	2.16523	up	1.25799	0.143471	Small nuclear ribonucleoprotein G
9_4_22_22	0.00351587	4.2871e-05	1.99215	up	1.32152	0.327191	Small nuclear ribonucleoprotein Sm D2
CUST_18103_PI417904088	0.00542884	0.000148484	1.92999	up	1.0826	0.134013	Small nuclear ribonucleoprotein Sm D3
CUST_19796_PI417904088	0.00429927	7.14062e-05	1.75866	up	0.974398	0.159922	Sodium-coupled neutral amino acid transporter 3
CUST_31401_PI417904088	0.00272942	9.95598e-06	8.87091	up	3.24873	0.0996511	Solute carrier family 25 member 34
CUST_10631_PI417904088	0.00604846	0.0002129	1.58581	down	-0.616287	0.0489347	Solute carrier family 25 member 36
CUST_22346_PI417904088	0.0046808	9.19594e-05	1.53668	up	0.718978	0.0991655	Sorting nexin-12
CUST_8157_PI417904088	0.00567918	0.000164936	1.85386	up	1.01667	0.126137	Sorting nexin-3
11_3_15_18	0.00633285	0.000238092	1.80816	up	1.0107	0.156175	Sorting nexin-3
CUST_14597_PI417904088	0.00574935	0.000171985	1.58877	down	-0.477745	0.190166	Speckle-type POZ protein
CUST_15035_PI417904088	0.00370702	4.83721e-05	1.89982	up	1.11029	0.184429	Sperm-associated antigen 5
CUST_40750_PI417904088	0.00427262	6.99819e-05	1.54153	up	0.794528	0.170162	Sperm-associated antigen 7
CUST_22830_PI417904088	0.00643612	0.000254609	2.18188	up	1.41281	0.28724	Spermidine synthase
CUST_3798_PI417904088	0.00501699	0.000120821	1.6081	up	0.690879	0.00552588	Sphingosine 1-phosphate receptor Edg-1
CUST_27831_PI417904088	0.00309384	2.30078e-05	1.83474	up	0.968198	0.0926188	Spindle and kinetochore-associated protein 1
CUST_15617_PI417904088	0.00895522	0.000539461	2.26375	up	1.45478	0.276065	Splicing factor, arginine/serine-rich 1
CUST_2914_PI417904088	0.00607793	0.000215044	2.00213	up	1.14795	0.146413	Splicing factor, arginine/serine-rich 2
CUST_9279_PI417904088	0.00576669	0.000173261	1.76924	up	0.936491	0.113362	Splicing factor, arginine/serine-rich 3
CUST_5712_PI417904088	0.0060745	0.000214385	1.88143	up	0.917046	0.00521765	Splicing factor, arginine/serine-rich 4
CUST_21518_PI417904088	0.00272942	8.75864e-06	1.54106	up	0.621637	-0.00229006	Splicing factor, arginine/serine-rich 7
CUST_14137_PI417904088	0.00633461	0.000238468	1.69674	up	0.995566	0.232801	Splicing factor, arginine/serine-rich 9
CUST_2311_PI417904088	0.00436728	7.33632e-05	1.89982	down	-0.446847	0.479018	Spondin-1 precursor
CUST_27166_PI417904088	0.00366814	4.67038e-05	2.75783	up	1.34345	-0.12008	Squalene monooxygenase
CUST_31984_PI417904088	0.00872588	0.000508705	2.52026	up	1.45528	0.121706	SSXT protein
CUST_16038_PI417904088	0.00810993	0.000426347	1.6002	down	-0.172182	0.506071	Sterol regulatory element-binding protein 1
CUST_23405_PI417904088	0.00186091	5.95435e-07	2.28836	up	1.23637	0.0420548	Stonustoxin subunit beta
CUST_3918_PI417904088	0.00808048	0.00042362	1.8012	up	0.97438	0.125423	Stress-70 protein, mitochondrial precursor
CUST_8220_PI417904088	0.00587839	0.000182332	1.62851	up	1.05394	0.350389	Stress-associated endoplasmic reticulum protein 1
CUST_26955_PI417904088	0.00560823	0.000159886	1.78203	up	0.706218	-0.127302	Stromal cell-derived factor 2 precursor
CUST_20734_PI417904088	0.00598377	0.000203082	1.6327	up	0.540012	-0.167245	Stromal cell-derived factor 2-like protein 1 precursor
CUST_18047_PI417904088	0.00598377	0.000203907	1.74385	up	1.22262	0.420343	Structural maintenance of chromosomes protein 4
CUST_26728_PI417904088	0.00312308	2.75228e-05	1.93205	up	0.80457	-0.145564	Succinyl-CoA ligase [GDP-forming] beta-chain, mitochondrial precursor
CUST_6255_PI417904088	0.00719995	0.000330751	1.95271	up	1.33342	0.367944	Sulfotransferase 6B1
CUST_22800_PI417904088	0.0084545	0.000468808	1.61316	up	0.837318	0.147427	SUMO-conjugating enzyme UBC9
CUST_14656_PI417904088	0.00678535	0.000285428	1.51446	up	0.702793	0.103991	SUMO-conjugating enzyme UBC9-B
CUST_12843_PI417904088	0.00633637	0.000239238	1.87108	up	0.677729	-0.226141	Surfeit locus protein 1
CUST_368_PI417904088	0.00438283	7.53779e-05	2.22212	up	1.53392	0.381987	Surfeit locus protein 4
CUST_6162_PI417904088	0.00850236	0.00047391	2.11308	up	1.55115	0.471802	SWI/SNF-related matrix-associated actin-dependent regulator of chromatin subfamily A containing DEAD/H box 1
CUST_12405_PI417904088	0.00988202	0.0006697	2.09124	up	1.69329	0.628936	SWI/SNF-related matrix-associated actin-dependent regulator of chromatin subfamily A member 5
CUST_13299_PI417904088	0.00594281	0.000197564	1.74554	up	0.943005	0.139331	SWI/SNF-related matrix-associated actin-dependent regulator of chromatin subfamily E member 1
CUST_5616_PI417904088	0.00412145	6.17045e-05	1.63093	down	-0.520651	0.185047	Synaptophysin
CUST_7509_PI417904088	0.00528461	0.000136795	1.71383	up	0.609518	-0.167702	Tapasin-related protein precursor
11_2_18_21	0.00414438	6.43146e-05	3.14551	up	1.81673	0.163435	TAR DNA-binding protein 43
CUST_22129_PI417904088	0.00312308	2.56e-05	2.43382	up	1.84901	0.565789	Targeting protein for Xklp2
CUST_14408_PI417904088	0.00557659	0.000158092	2.25214	up	1.18969	0.0184007	T-cell receptor alpha chain V region CTL-F3 precursor
CUST_19127_PI417904088	0.00822457	0.000438275	2.23104	up	1.29441	0.136695	T-cell receptor alpha chain V region HPB-MLT precursor
CUST_1822_PI417904088	0.0094006	0.000600679	1.76513	up	0.801459	-0.0183152	T-complex protein 1 subunit alpha
CUST_26330_PI417904088	0.0086624	0.000502232	1.91788	up	1.27359	0.334077	T-complex protein 1 subunit epsilon
CUST_23593_PI417904088	0.00336964	3.89223e-05	1.69911	up	0.751429	-0.0133513	T-complex protein 1 subunit gamma
CUST_11713_PI417904088	0.00947963	0.000615582	2.72845	up	2.03388	0.585795	T-complex protein 1 subunit zeta
CUST_19263_PI417904088	0.00598377	0.000203493	2.17329	up	0.75948	-0.360398	Telomere-associated protein RIF1
CUST_20634_PI417904088	0.00901993	0.000547493	1.53055	down	-0.496621	0.117428	Tetratricopeptide repeat protein 9C
CUST_14088_PI417904088	0.00921304	0.000574008	1.92919	up	0.914607	-0.0333847	Thioredoxin
CUST_10854_PI417904088	0.00592598	0.000189992	1.91475	up	1.07213	0.134974	Thioredoxin domain-containing protein 5 precursor
CUST_8179_PI417904088	0.00698951	0.000311838	2.41794	up	1.65309	0.379309	Thioredoxin domain-containing protein 9
CUST_9033_PI417904088	0.00961253	0.000639769	1.8586	up	1.13081	0.2366	Thioredoxin-like protein 1
CUST_36599_PI417904088	0.00532556	0.000140482	2.32935	up	1.12147	-0.0984515	Threonyl-tRNA synthetase, cytoplasmic
CUST_30090_PI417904088	0.00520264	0.00013151	3.63905	up	1.506	-0.357565	Thrombospondin-3b precursor
CUST_7693_PI417904088	0.00974882	0.000652783	1.91215	down	-0.794086	0.141109	Thrombospondin-4 precursor
CUST_12144_PI417904088	0.00437759	7.457e-05	2.59954	up	1.86983	0.491579	Thymidine kinase, cytosolic
CUST_20270_PI417904088	0.00663684	0.000269695	2.72372	up	2.34696	0.901383	Thymidylate synthase
CUST_24530_PI417904088	0.0061392	0.000221542	1.50879	down	-0.249907	0.343483	Tissue factor precursor
CUST_22083_PI417904088	0.00685966	0.000293016	2.13259	up	1.49793	0.40532	Titin
CUST_31142_PI417904088	0.00322425	3.56954e-05	2.70444	down	-0.754675	0.680657	Toll-like receptor 9 precursor
CUST_23397_PI417904088	0.00615772	0.000223233	1.89694	down	-0.615989	0.307684	Transcobalamin-2 precursor
CUST_16962_PI417904088	0.00840266	0.000457061	1.84888	up	0.68964	-0.197009	Transcription elongation factor A protein 1
CUST_38205_PI417904088	0.00752095	0.000363377	1.63814	down	-0.51281	0.19925	Transcription factor-like 5 protein
CUST_5818_PI417904088	0.00486618	0.000108676	1.52597	up	0.64973	0.0400053	Transcriptional activator protein Pur-beta
CUST_16357_PI417904088	0.00473256	9.96393e-05	1.66348	up	0.565532	-0.168673	Transcriptional repressor CTCF
CUST_40892_PI417904088	0.00468646	9.29377e-05	1.68037	up	0.814159	0.0653802	Transforming protein RhoA precursor
CUST_12531_PI417904088	0.00844193	0.000462954	1.82832	up	0.884353	0.0138359	Transitional endoplasmic reticulum ATPase
CUST_8579_PI417904088	0.0059408	0.000191249	1.78261	down	-0.545778	0.288211	Translin-associated protein X
CUST_27716_PI417904088	0.00437759	7.3863e-05	1.9651	up	0.885132	-0.0894719	Translocon-associated protein subunit alpha precursor
CUST_2321_PI417904088	0.00290617	1.57426e-05	2.11223	up	1.14937	0.070598	Translocon-associated protein subunit delta precursor
CUST_11950_PI417904088	0.00321063	3.45803e-05	1.69962	up	0.717915	-0.0472985	Transmembrane and coiled-coil domain-containing protein 1
CUST_20118_PI417904088	0.00287841	1.43494e-05	1.68388	down	-0.810526	-0.0587338	Transmembrane and ubiquitin-like domain-containing protein 2
CUST_22347_PI417904088	0.00927731	0.000583302	1.55335	up	0.772693	0.137314	Transmembrane protein 128
CUST_26767_PI417904088	0.00674682	0.000280873	1.67608	up	0.859792	0.114705	Transmembrane protein 147
CUST_39118_PI417904088	0.00918857	0.000570666	1.73221	up	0.378118	-0.414494	Transmembrane protein 180
CUST_27206_PI417904088	0.00727712	0.000336572	1.83897	down	-0.541108	0.337793	Transmembrane protein 22
CUST_6591_PI417904088	0.00844973	0.00046505	2.22215	up	1.29907	0.147109	Transmembrane protein 41B
CUST_10767_PI417904088	0.00478328	0.000104059	1.76437	up	0.733909	-0.0852448	Transmembrane protein 77
11_3_1_17	0.00844193	0.000463276	1.53405	up	0.447136	-0.170213	Transposable element Tc1 transposase
CUST_17082_PI417904088	0.00335028	3.827e-05	2.53717	down	-1.13563	0.207592	Transthyretin precursor
CUST_5578_PI417904088	0.0052007	0.000130307	1.53575	up	0.630372	0.0114324	Trifunctional enzyme subunit alpha, mitochondrial precursor
CUST_31780_PI417904088	0.00233832	2.65775e-06	1.58786	down	-0.330106	0.33698	TRIO and F-actin-binding protein
CUST_15896_PI417904088	0.00594281	0.000196764	1.58973	up	0.690086	0.0213021	Triosephosphate isomerase
CUST_25745_PI417904088	0.00686294	0.000297443	1.52539	down	-0.284967	0.324209	Troponin T, slow skeletal muscle
CUST_23179_PI417904088	0.0089127	0.000532715	2.08896	up	1.05882	-0.00396833	Tryptophanyl-tRNA synthetase, cytoplasmic
CUST_26619_PI417904088	0.00275838	1.10128e-05	1.74009	down	-0.804228	-0.00506554	TSC22 domain family protein 3
CUST_25248_PI417904088	0.00223326	1.67616e-06	1.64139	up	0.851738	0.136824	Tubulin alpha chain
CUST_25084_PI417904088	0.00420929	6.61253e-05	3.69203	up	2.21264	0.328228	Tubulin alpha-1 chain
CUST_8152_PI417904088	0.00272942	7.50685e-06	3.47729	up	2.47545	0.677486	Tubulin alpha-1A chain
CUST_22961_PI417904088	0.00384019	5.12386e-05	2.9653	up	2.06648	0.498299	Tubulin alpha-1B chain
6_2_7_2	0.00458416	8.42884e-05	2.87181	up	2.16624	0.644284	Tubulin alpha-1C chain
CUST_36091_PI417904088	0.00572364	0.000168619	3.65148	up	2.03975	0.171265	Tubulin alpha-2/alpha-4 chain
CUST_17788_PI417904088	0.00685966	0.000292928	2.0541	up	1.31955	0.28104	Tubulin alpha-4A chain
CUST_11703_PI417904088	0.00974882	0.000652874	2.23644	up	1.45044	0.289231	Tubulin beta chain
11_1_2_17	0.00478328	0.000102822	2.23809	up	1.99998	0.837711	Tubulin beta-1 chain
CUST_25475_PI417904088	0.0075255	0.000364853	2.14992	up	1.92007	0.815788	Tubulin beta-2C chain
CUST_5112_PI417904088	0.00275838	1.04488e-05	2.10346	up	1.23128	0.158522	Tubulin beta-3 chain
CUST_34179_PI417904088	0.00866754	0.000503109	1.51317	up	0.331324	-0.266248	Tumor protein D54
CUST_5437_PI417904088	0.00629571	0.000234279	1.59611	up	0.234148	-0.440416	Tyrosine-protein kinase HCK
CUST_4310_PI417904088	0.00953335	0.000626853	1.56221	up	0.824107	0.180523	Tyrosine-protein kinase receptor TYRO3 precursor
CUST_22135_PI417904088	0.00458416	8.35378e-05	2.01221	up	1.34774	0.338952	U6 snRNA-associated Sm-like protein LSm1
CUST_5286_PI417904088	0.00795479	0.00040871	1.65574	up	0.80645	0.0789766	Ubiquilin-4
CUST_13416_PI417904088	0.00542884	0.000148362	3.04939	up	2.05047	0.441949	Ubiquitin carboxyl-terminal hydrolase 14
CUST_12908_PI417904088	0.00563231	0.000162398	1.58681	up	0.555446	-0.110685	Ubiquitin carboxyl-terminal hydrolase 4
CUST_19068_PI417904088	0.00500438	0.000120094	2.05203	up	1.22222	0.185163	Ubiquitin carboxyl-terminal hydrolase isozyme L3
CUST_16436_PI417904088	0.00643612	0.000255058	2.4155	up	2.14965	0.877331	Ubiquitin-conjugating enzyme E2 C
CUST_5007_PI417904088	0.00853231	0.000477206	1.7644	up	1.07028	0.251098	Ubiquitin-conjugating enzyme E2 D4
CUST_22104_PI417904088	0.00710371	0.000321165	1.50321	down	-0.478915	0.109129	Ubiquitin-conjugating enzyme E2 K
CUST_4050_PI417904088	0.00454925	8.20969e-05	1.55415	up	0.515036	-0.121088	Ubiquitin-conjugating enzyme E2 variant 1
CUST_9090_PI417904088	0.00223326	1.71899e-06	2.53036	up	1.00244	-0.336902	Ubiquitin-like modifier-activating enzyme 1
CUST_7161_PI417904088	0.00278643	1.26603e-05	2.08406	up	0.995047	-0.0643534	Ubiquitin-like modifier-activating enzyme 1 X
CUST_21502_PI417904088	0.00302725	1.94694e-05	1.67098	up	0.712534	-0.0281621	UDP-glucose 4-epimerase
CUST_31308_PI417904088	0.00571885	0.000167066	1.59634	up	0.798061	0.123291	UMP-CMP kinase
CUST_8961_PI417904088	0.00844193	0.000461737	1.84895	up	1.00832	0.121615	UNC45 homolog A
CUST_17073_PI417904088	0.00961227	0.000639116	1.60724	down	-0.648034	0.0365549	Uncharacterized protein C1235.01
CUST_23717_PI417904088	0.00413994	6.30119e-05	1.55213	down	-0.685227	-0.0509749	Uncharacterized protein C12orf43 homolog
CUST_30250_PI417904088	0.00529024	0.000137173	1.80758	down	-0.7134	0.14066	Uncharacterized protein C13orf26 homolog
CUST_7689_PI417904088	0.00553737	0.000156157	1.65255	up	0.708592	-0.0161012	Uncharacterized protein C14orf24 homolog
CUST_19304_PI417904088	0.00667228	0.000272203	1.8218	up	1.0378	0.172436	Uncharacterized protein C14orf94
CUST_22138_PI417904088	0.00770381	0.000387002	1.53844	up	0.41486	-0.206606	Uncharacterized protein C16orf24 homolog
CUST_16121_PI417904088	0.00680483	0.000286974	1.51725	up	0.588002	-0.013457	Uncharacterized protein C1orf77
CUST_10261_PI417904088	0.0066982	0.000274975	4.70559	up	2.89444	0.660067	Uncharacterized protein C20orf54 homolog precursor
CUST_15205_PI417904088	0.00230212	2.43081e-06	2.31238	up	1.2656	0.0562168	Uncharacterized protein C4orf29 homolog precursor
CUST_31712_PI417904088	0.00587839	0.000182251	1.50483	up	0.73275	0.143154	Uncharacterized protein C7orf24 homolog
CUST_28573_PI417904088	0.00233832	2.90982e-06	1.89376	down	-0.857997	0.0632536	Uncharacterized protein CG31818
CUST_4538_PI417904088	0.003212	3.4903e-05	1.55149	up	0.483836	-0.149818	Uncharacterized protein KIAA0082 homolog
CUST_6066_PI417904088	0.00837592	0.000454534	1.53411	up	0.963373	0.345972	Uncharacterized protein KIAA0841
CUST_15898_PI417904088	0.00845233	0.000466997	1.61028	up	0.872706	0.185397	Uncharacterized protein KIAA1279 homolog
CUST_27359_PI417904088	0.00921304	0.000572829	2.72029	down	-1.17731	0.266446	Uncharacterized protein KIAA1409
CUST_16486_PI417904088	0.00497774	0.000118021	1.84484	up	1.0072	0.123706	UNKNOWN
CUST_20135_PI417904088	0.00574935	0.000171674	1.78789	up	0.860827	0.0225691	UNKNOWN
CUST_15526_PI417904088	0.00300385	1.90306e-05	2.46421	up	1.31367	0.0125477	UNKNOWN
CUST_35194_PI417904088	0.00860176	0.000492662	1.66507	up	0.825536	0.0899505	UNKNOWN
CUST_4275_PI417904088	0.00272942	8.45398e-06	1.73713	up	0.826484	0.0297772	UNKNOWN
CUST_13227_PI417904088	0.00602934	0.000211436	1.74991	up	1.25128	0.443997	UNKNOWN
CUST_20162_PI417904088	0.00238674	3.3602e-06	1.95048	up	0.916308	-0.0475209	UNKNOWN
CUST_8162_PI417904088	0.00595964	0.000200988	2.2337	up	1.32534	0.165906	UNKNOWN
CUST_11311_PI417904088	0.0060019	0.00020683	1.56797	down	-0.472151	0.176748	UNKNOWN
CUST_35062_PI417904088	0.00721873	0.000332145	1.63297	down	-0.548824	0.158679	UNKNOWN
CUST_35355_PI417904088	0.00588324	0.000183602	1.61304	down	-0.613322	0.0764597	UNKNOWN
CUST_4761_PI417904088	0.00864982	0.000500396	1.50415	down	-0.664451	-0.0755007	UNKNOWN
CUST_16482_PI417904088	0.00602934	0.000209483	1.51798	down	-0.249811	0.352337	UPF0527 membrane protein
CUST_1141_PI417904088	0.00765444	0.000382674	1.74207	up	0.932017	0.131216	Uracil-DNA glycosylase
11_3_22_5	0.00624957	0.000229374	2.07912	up	1.27459	0.21862	Uroporphyrinogen decarboxylase
CUST_19730_PI417904088	0.00937337	0.000595438	1.7209	up	0.760608	-0.0225595	Vacuolar ATP synthase subunit B, brain isoform
CUST_13450_PI417904088	0.00290617	1.72138e-05	1.93024	up	0.797189	-0.151594	Vacuolar ATP synthase subunit S1 precursor
CUST_19522_PI417904088	0.00417758	6.52309e-05	1.69883	up	0.830083	0.0655402	Vacuolar protein sorting-associated protein 26B-B
CUST_16322_PI417904088	0.00925021	0.000578934	1.67651	up	0.407519	-0.33794	Valyl-tRNA synthetase
CUST_34900_PI417904088	0.00660345	0.000267705	1.74497	up	0.712622	-0.0905815	Vang-like protein 2
CUST_3005_PI417904088	0.00272942	9.59987e-06	2.65501	up	1.73996	0.33124	Vasotocin-neurophysin VT 2 precursor
CUST_11751_PI417904088	0.00594272	0.000193075	3.80204	up	2.30239	0.375618	Vesicle transport protein GOT1B
CUST_19570_PI417904088	0.00681106	0.00028845	1.58335	down	-0.438326	0.224651	Vesicle transport protein SFT2A
CUST_12150_PI417904088	0.00946549	0.000611605	2.09368	up	1.07688	0.0108362	VIP36-like protein precursor
CUST_783_PI417904088	0.00438283	7.54476e-05	1.70943	up	0.658198	-0.115314	von Willebrand factor A domain-containing protein 1 precursor
CUST_25315_PI417904088	0.00956464	0.000633195	1.75612	up	1.04838	0.235982	WD repeat-containing protein 1
CUST_32982_PI417904088	0.00223326	1.97475e-06	2.26199	down	-1.09669	0.0809077	WD repeat-containing protein 16
CUST_13238_PI417904088	0.00671712	0.000276576	1.5494	down	-0.526531	0.105177	WD repeat-containing protein 69
CUST_38384_PI417904088	0.00693695	0.000306306	1.92564	up	1.25023	0.304889	Williams-Beuren syndrome chromosomal region 16 protein homolog
CUST_5680_PI417904088	0.00608536	0.00021691	1.50041	up	0.723979	0.138626	Xaa-Pro aminopeptidase 1
CUST_1844_PI417904088	0.00309384	2.20434e-05	1.54123	down	-0.39567	0.228412	Zinc finger and SCAN domain-containing protein 2
CUST_30307_PI417904088	0.00991436	0.000676795	1.64898	down	-0.339753	0.381824	Zinc finger BED domain-containing protein 5
CUST_7532_PI417904088	0.00272942	8.52975e-06	1.85088	up	1.09704	0.208833	Zinc finger protein 135
CUST_15030_PI417904088	0.00926582	0.000582282	1.5159	down	-0.622832	-0.0226549	Zinc finger protein 16
CUST_30503_PI417904088	0.00643833	0.000257232	1.76196	down	-0.727231	0.0899465	Zinc finger protein 2
CUST_24464_PI417904088	0.00627756	0.000233001	1.55842	down	-0.613279	0.0268044	Zinc finger protein 234
CUST_29754_PI417904088	0.00321063	3.37462e-05	1.58348	down	-0.735931	-0.0728306	Zinc finger protein 264
CUST_30557_PI417904088	0.00858812	0.000485939	1.7891	down	-0.805184	0.0340507	Zinc finger protein 420
CUST_37167_PI417904088	0.00309384	2.38051e-05	1.88283	up	0.77679	-0.136114	Zinc finger protein 500
CUST_22979_PI417904088	0.00883645	0.000525047	1.81949	down	-0.702018	0.161516	Zinc finger protein 521
CUST_18462_PI417904088	0.00309384	2.26203e-05	2.29423	up	0.794535	-0.403477	Zinc finger protein 703
CUST_7502_PI417904088	0.00686294	0.000295565	1.7586	up	0.598554	-0.215875	Zinc finger protein 710
CUST_17872_PI417904088	0.00319065	3.08575e-05	1.85218	up	0.825446	-0.0637808	Zinc transporter 7

## Sheet: Mat(all)-Imm(all)_1262
ProbeName	p (Corr)	p	FC (abs)	Regulation	[Mat(all)](normalized)	[Imm(all)](normalized)	Description
CUST_8644_PI417904088	5.56272e-08	1.22721e-09	1.86037	up	0.696371	-0.19922	[Pyruvate dehydrogenase [lipoamide]] kinase isozyme 3, mitochondrial precursor
CUST_31307_PI417904088	6.93978e-08	1.75318e-09	1.93727	up	0.879174	-0.0748503	10 kDa heat shock protein, mitochondrial
CUST_31461_PI417904088	0.000126978	3.47556e-05	1.54238	up	0.568848	-0.0563107	100015 cd02186, alpha_tubulin, The tubulin superfamily includes five distinct families, the alpha-, beta-, gamma-, delta-, and epsilon-tubulins and a sixth family (zeta-tubulin) which is present only in kinetoplastid protozoa. The alpha- and beta-tubul...
CUST_10367_PI417904088	1.36402e-07	4.92678e-09	1.78459	up	0.788896	-0.0466928	10116.3.peg.27843 HOVERGEN:Q641W2 NextBio:646657 ArrayExpress:Q641W2 Uniprot:Q641W2
CUST_25412_PI417904088	0.00110355	0.000396675	1.65908	up	0.514505	-0.215877	101224 PRK03427, PRK03427, cell division protein ZipA; Provisional.
CUST_31214_PI417904088	0.00152695	0.000569165	1.73685	up	0.439174	-0.357302	103490 PRK08581, PRK08581, N-acetylmuramoyl-L-alanine amidase; Validated.
CUST_33356_PI417904088	1.06654e-06	9.86455e-08	1.52203	down	-0.420276	0.185723	105544 PRK12323, PRK12323, DNA polymerase III subunits gamma and tau; Provisional.
CUST_32632_PI417904088	2.23479e-06	2.60043e-07	8.38443	up	1.49664	-1.57107	106090 PRK13108, PRK13108, prolipoprotein diacylglyceryl transferase; Reviewed.
CUST_23517_PI417904088	0.000147212	4.13288e-05	3.47054	up	1.50159	-0.293574	109117 pfam00048, IL8, Small cytokines (intecrine/chemokine), interleukin-8 like. Includes a number of secreted growth factors and interferons involved in mitogenic, chemotactic, and inflammatory activity. Structure contains two highly conserved disul...
CUST_25691_PI417904088	3.18444e-06	4.14427e-07	1.89128	up	0.70322	-0.216145	109812 pfam00769, ERM, Ezrin/radixin/moesin family. This family of proteins contain a band 4.1 domain (pfam00373), at their amino terminus. This family represents the rest of these proteins.
CUST_22294_PI417904088	1.63498e-06	1.73636e-07	2.50645	up	1.2953	-0.0303406	110124 pfam01101, HMG14_17, HMG14 and HMG17.
CUST_24726_PI417904088	1.77119e-05	3.48223e-06	2.43104	up	1.11654	-0.165038	110124 pfam01101, HMG14_17, HMG14 and HMG17.
CUST_22859_PI417904088	5.74171e-06	8.80696e-07	1.92618	up	0.846878	-0.0988637	111634 pfam02758, PAAD_DAPIN, PAAD/DAPIN/Pyrin domain. This domain is predicted to contain 6 alpha helices and to have the same fold as the pfam00531 domain. This similarity may mean that this is a protein-protein interaction domain.
CUST_27302_PI417904088	0.000995407	0.000353924	1.57678	up	0.593	-0.0639795	111993 pfam03157, Glutenin_hmw, High molecular weight glutenin subunit. Members of this family include high molecular weight subunits of glutenin. This group of gluten proteins is thought to be largely responsible for the elastic properties of gluten, ...
CUST_14914_PI417904088	3.66737e-06	5.0189e-07	1.78317	up	0.608569	-0.225878	112077 pfam03247, Prothymosin, Prothymosin/parathymosin family. Prothymosin alpha and parathymosin are two ubiquitous small acidic nuclear proteins that are thought to be involved in cell cycle progression, proliferation, and cell differentiation.
CUST_33397_PI417904088	0.000461698	0.000149701	1.6345	down	-0.5172	0.19165	114398 pfam05672, MAP7, MAP7 (E-MAP-115) family. The organisation of microtubules varies with the cell type and is presumably controlled by tissue-specific microtubule-associated proteins (MAPs). The 115-kDa epithelial MAP (E-MAP-115/MAP7) has been id...
CUST_21430_PI417904088	5.19989e-06	7.79133e-07	1.95343	up	0.723566	-0.242444	114514 pfam05792, Candida_ALS, Candida agglutinin-like protein (ALS). This family consists of several agglutinin-like proteins from different Candida species. ALS genes of Candida albicans encode a family of cell-surface glycoproteins with a three-doma...
CUST_26473_PI417904088	1.69258e-08	1.0161e-10	2.0968	up	0.797311	-0.270876	114836 pfam06140, Ifi-6-16, Interferon-induced 6-16 family.
CUST_20911_PI417904088	1.07912e-08	4.14315e-11	2.10041	up	0.909169	-0.1615	115720 pfam07084, Spot_14, Thyroid hormone-inducible hepatic protein Spot 14. This family consists of several thyroid hormone-inducible hepatic protein (Spot 14 or S14) sequences. Mainly expressed in tissues that synthesise triglycerides, the mRNA cod...
CUST_26308_PI417904088	5.18444e-07	3.52509e-08	1.59647	up	0.620608	-0.0542748	115802 pfam07172, GRP, Glycine rich protein family. This family of proteins includes several glycine rich proteins as well as two nodulins 16 and 24. The family also contains proteins that are induced in response to various stresses.
CUST_33980_PI417904088	5.26704e-06	7.92415e-07	1.80716	up	0.534209	-0.319516	117851 pfam09309, FCP1_C, FCP1, C-terminal. The C-terminal domain of FCP-1 is required for interaction with the carboxy terminal domain of RAP74. Interaction relies extensively on van der Waals contacts between hydrophobic residues situated within alp...
CUST_21541_PI417904088	2.1168e-05	4.3326e-06	1.90596	up	0.810549	-0.119972	118198 pfam09666, Sororin, Sororin protein. Sororin is an essential, cell cycle-dependent mediator of sister chromatid cohesion. The protein is nuclear in interphase cells, dispersed from the chromatin in mitosis, and interacts with the cohesin complex.
11_3_5_3	2.94772e-08	3.71311e-10	2.02876	up	0.853417	-0.167179	118689 pfam10161, DDDD, Putative mitochondrial precursor protein. This is a family of small conserved proteins found from nematodes to humans. The C-terminal region is rich in asparagine. Members are putatively assigned to be mitochondrial precursor p...
12_1_5_1	3.71626e-05	8.36288e-06	2.09712	down	-0.867695	0.200712	118722 pfam10195, Phospho_p8, DNA-binding nuclear phosphoprotein p8. P8 is a short 80-82 amino acid protein that is conserved from nematodes to humans. It carries at least one protein kinase C domain suggesting a possible role in signal transduction a...
CUST_25555_PI417904088	2.25729e-06	2.63985e-07	1.93354	up	0.891456	-0.0597891	118767 pfam10243, MIP-T3, Microtubule-binding protein MIP-T3. This protein, which interacts with both microtubules and TRAF3 (tumour necrosis factor receptor-associated factor 3), is conserved from worms to humans. The N-terminal region is the microtu...
CUST_15611_PI417904088	4.14208e-08	6.97601e-10	2.19769	up	0.996075	-0.13991	14-3-3 protein beta/alpha
CUST_15747_PI417904088	5.16712e-06	7.71706e-07	1.76186	up	0.709746	-0.107355	14-3-3 protein beta/alpha-1
CUST_22274_PI417904088	3.04064e-07	1.62729e-08	1.61711	up	0.603367	-0.0900481	14-3-3 protein epsilon
CUST_3100_PI417904088	0.000133896	3.6966e-05	1.99057	up	0.875886	-0.117297	14-3-3 protein zeta
CUST_20845_PI417904088	3.66162e-05	8.22839e-06	1.55283	up	0.481859	-0.153041	1-acyl-sn-glycerol-3-phosphate acyltransferase delta
CUST_17322_PI417904088	2.53214e-06	3.04345e-07	1.70337	up	0.704047	-0.064346	26 proteasome complex subunit DSS1
CUST_16439_PI417904088	8.80042e-08	2.60295e-09	1.64939	up	0.591489	-0.130448	26S protease regulatory subunit 4
CUST_1853_PI417904088	2.348e-06	2.77793e-07	1.60131	up	0.588249	-0.0909997	26S protease regulatory subunit 6B
CUST_21978_PI417904088	1.69502e-07	6.93627e-09	1.57505	up	0.577054	-0.0783396	26S protease regulatory subunit 7
CUST_8112_PI417904088	7.84016e-08	2.13977e-09	2.40788	up	1.0931	-0.174668	26S protease regulatory subunit S10B
CUST_34770_PI417904088	9.99943e-05	2.6319e-05	1.5003	up	0.460758	-0.124494	26S proteasome non-ATPase regulatory subunit 11
CUST_14609_PI417904088	2.17322e-06	2.51361e-07	1.76717	up	0.738173	-0.0832661	26S proteasome non-ATPase regulatory subunit 14
CUST_27709_PI417904088	6.40644e-08	1.51315e-09	1.64295	up	0.651427	-0.0648662	26S proteasome non-ATPase regulatory subunit 3
CUST_12199_PI417904088	1.90225e-06	2.11817e-07	1.64777	up	0.602331	-0.118186	26S proteasome non-ATPase regulatory subunit 5
CUST_25736_PI417904088	4.22274e-07	2.58265e-08	1.53171	up	0.590897	-0.0242445	26S proteasome non-ATPase regulatory subunit 6
CUST_23887_PI417904088	1.33175e-07	4.75459e-09	1.83179	up	0.754512	-0.118738	26S proteasome non-ATPase regulatory subunit 7
CUST_16670_PI417904088	3.29332e-07	1.86336e-08	1.79206	up	0.737737	-0.103881	26S proteasome non-ATPase regulatory subunit 8
CUST_10927_PI417904088	3.37466e-05	7.48255e-06	1.85905	up	0.692259	-0.202308	28954 cd00073, H15, linker histone 1 and histone 5 domains; the basic subunit of chromatin is the nucleosome, consisting of an octamer of core histones, two full turns of DNA, a linker histone (H1 or H5) and a variable length of linker DNA; H1/H5 are c...
CUST_29619_PI417904088	7.39105e-07	5.90337e-08	2.42673	up	0.891156	-0.387855	29146 cd00184, TNF, Tumor Necrosis Factor; TNF superfamily members include the cytokines: TNF (TNF-alpha), LT (lymphotoxin-alpha, TNF-beta), CD40 ligand, Apo2L (TRAIL), Fas ligand, and osteoprotegerin (OPG) ligand. These proteins generally have an intr...
CUST_20831_PI417904088	1.51535e-06	1.57628e-07	1.96454	up	0.804392	-0.169798	2-amino-3-ketobutyrate coenzyme A ligase, mitochondrial precursor
CUST_9732_PI417904088	0.000177194	5.09544e-05	1.54377	up	0.482824	-0.14363	2-hydroxyacyl-CoA lyase 1
CUST_17400_PI417904088	2.77858e-05	5.96943e-06	2.03863	up	0.597178	-0.430419	3 beta-hydroxysteroid dehydrogenase/Delta 5-->4-isomerase
CUST_13982_PI417904088	0.000377653	0.000119428	2.13327	up	0.57068	-0.522386	3 beta-hydroxysteroid dehydrogenase/Delta 5-->4-isomerase type 1
CUST_13100_PI417904088	3.20159e-07	1.76589e-08	1.57259	up	0.49008	-0.163059	3'(2'),5'-bisphosphate nucleotidase 1
CUST_31041_PI417904088	2.08285e-05	4.25235e-06	3.33649	up	1.21982	-0.51851	31389 COG1196, Smc, Chromosome segregation ATPases [Cell division and chromosome partitioning].
3_3_8_11	1.46584e-06	1.50777e-07	1.75681	up	0.693197	-0.119758	32199 COG2016, COG2016, Predicted RNA-binding protein (contains PUA domain) [Translation, ribosomal structure and biogenesis].
CUST_32012_PI417904088	0.00177137	0.000670504	1.5098	up	0.398088	-0.196273	34495 COG4886, COG4886, Leucine-rich repeat (LRR) protein [Function unknown].
CUST_19232_PI417904088	6.18047e-06	9.67782e-07	9.76788	up	1.72173	-1.56631	34868 COG5271, MDN1, AAA ATPase containing von Willebrand factor type A (vWA) domain [General function prediction only].
CUST_31280_PI417904088	0.00971773	0.00440541	1.94827	up	0.502889	-0.459306	34971 COG5412, COG5412, Phage-related protein [Function unknown].
7_3_12_6	9.21111e-05	2.3898e-05	1.55071	up	0.588091	-0.0448338	39S ribosomal protein L16, mitochondrial precursor
CUST_19455_PI417904088	2.2208e-06	2.5796e-07	1.53099	up	0.573458	-0.0410114	39S ribosomal protein L20, mitochondrial precursor
CUST_3972_PI417904088	7.38303e-08	1.92681e-09	1.51854	up	0.535207	-0.0674827	39S ribosomal protein L22, mitochondrial precursor
CUST_18897_PI417904088	3.87917e-06	5.39666e-07	1.52873	up	0.556704	-0.055627	39S ribosomal protein L35, mitochondrial precursor
CUST_13009_PI417904088	2.11959e-07	9.9372e-09	1.89739	up	0.833178	-0.090837	39S ribosomal protein L37, mitochondrial precursor
CUST_13011_PI417904088	3.66956e-06	5.02589e-07	2.25927	up	1.03242	-0.143431	39S ribosomal protein L51, mitochondrial precursor
7_2_20_10	2.75939e-06	3.39907e-07	1.50141	up	0.410019	-0.176295	39S ribosomal protein L9, mitochondrial precursor
CUST_24195_PI417904088	6.56612e-09	5.76128e-12	1.55153	up	0.599218	-0.0344774	3-hydroxyacyl-CoA dehydrogenase type-2
CUST_15842_PI417904088	1.82655e-06	2.00337e-07	1.79268	up	0.72333	-0.11879	3-ketoacyl-CoA thiolase, mitochondrial
CUST_4777_PI417904088	1.5626e-07	6.12251e-09	1.83513	up	0.800089	-0.0757957	40S ribosomal protein S23
CUST_27878_PI417904088	1.67631e-05	3.25136e-06	2.14738	up	1.05403	-0.048548	47828 smart00527, HMG17, domain in high mobilty group proteins HMG14 and HMG 17; .
CUST_4419_PI417904088	9.90468e-06	1.71845e-06	1.50633	up	0.486971	-0.104069	4-hydroxyphenylpyruvate dioxygenase-like protein
CUST_6110_PI417904088	5.56446e-05	1.33913e-05	1.50555	up	0.506148	-0.0841437	5'-3' exoribonuclease 2
CUST_26701_PI417904088	7.51495e-05	1.89377e-05	1.57021	up	0.630855	-0.0201028	55 kDa erythrocyte membrane protein
CUST_37800_PI417904088	0.00260558	0.00102907	3.27651	up	1.81347	0.101312	58537 cd04368, IlGF, IlGF, insulin_like growth factors; specific to vertebrates. Members include a number of peptides including insulin-like growth factors I and II, which play a variety of roles in controlling processes such as growth, differentiation...
CUST_7013_PI417904088	2.53214e-06	3.04512e-07	2.83304	up	1.02998	-0.472375	5'-AMP-activated protein kinase subunit gamma-2
CUST_6139_PI417904088	1.25539e-06	1.22752e-07	2.25486	up	0.9939	-0.179138	60 kDa heat shock protein, mitochondrial precursor
CUST_18627_PI417904088	2.34684e-05	4.89491e-06	1.66926	up	0.535609	-0.203601	60S acidic ribosomal protein P2
CUST_25760_PI417904088	4.29522e-08	7.89155e-10	2.11364	up	0.971959	-0.107771	60S ribosomal protein L13a
CUST_22327_PI417904088	0.000600443	0.000200579	1.75412	up	0.412913	-0.397831	60S ribosomal protein L18a
CUST_31269_PI417904088	0.00282981	0.00112846	1.65498	up	0.626328	-0.100484	60S ribosomal protein L21
CUST_5600_PI417904088	5.33836e-06	8.05454e-07	1.74201	up	0.645696	-0.155057	60S ribosomal protein L5
CUST_5213_PI417904088	2.62012e-05	5.56519e-06	2.75372	up	1.03042	-0.430962	60S ribosomal protein L6
CUST_16896_PI417904088	1.76954e-06	1.92975e-07	1.55796	up	0.577169	-0.0624882	60S ribosome subunit biogenesis protein NIP7 homolog
CUST_218_PI417904088	1.99321e-05	4.03109e-06	2.79279	up	1.19209	-0.289617	68431 pfam04856, Securin, Securin sister-chromatid separation inhibitor. Securin is also known as pituitary tumour-transforming gene product. Over-expression of securin is associated with a number of tumours, and it has been proposed that this may be d...
CUST_40021_PI417904088	0.000178669	5.14905e-05	1.51981	up	0.407247	-0.196641	69522 pfam06003, SMN, Survival motor neuron protein (SMN). This family consists of several eukaryotic survival motor neuron (SMN) proteins. The Survival of Motor Neurons (SMN) protein, the product of the spinal muscular atrophy-determining gene, is par...
CUST_21010_PI417904088	1.98248e-06	2.23235e-07	2.46973	up	0.928307	-0.376046	6-phosphogluconate dehydrogenase, decarboxylating
CUST_20809_PI417904088	2.2507e-06	2.62835e-07	1.56134	up	0.607981	-0.034801	7,8-dihydro-8-oxoguanine triphosphatase
CUST_22017_PI417904088	4.47089e-07	2.88123e-08	1.72254	up	0.737187	-0.047349	78 kDa glucose-regulated protein precursor
CUST_16269_PI417904088	1.86719e-06	2.06744e-07	1.84478	up	0.77579	-0.10766	86283 pfam03247, Prothymosin, Prothymosin/parathymosin family. Prothymosin alpha and parathymosin are two ubiquitous small acidic nuclear proteins that are thought to be involved in cell cycle progression, proliferation, and cell differentiation..
CUST_24050_PI417904088	1.30973e-06	1.30115e-07	1.59929	up	0.536569	-0.140865	88293 cd05022, S-100A13, S-100A13: S-100A13 domain found in proteins similar to S100A13. S100A13 is a calcium-binding protein belonging to a large S100 vertebrate-specific protein family within the EF-hand superfamily of calcium-binding proteins. Note ...
CUST_38165_PI417904088	9.49563e-07	8.49181e-08	1.78019	up	0.534141	-0.297892	90510 smart00360, RRM, RNA recognition motif; .
CUST_24493_PI417904088	2.09493e-06	2.39541e-07	2.01516	up	0.893231	-0.117667	90514 smart00409, IG, Immunoglobulin; .
CUST_18978_PI417904088	0.00456155	0.00190601	2.04158	up	0.846865	-0.182818	Abnormal spindle-like microcephaly-associated protein homolog
CUST_11123_PI417904088	2.13406e-06	2.45501e-07	2.05995	up	0.802892	-0.239716	Acetyl-CoA acetyltransferase, cytosolic
CUST_16418_PI417904088	4.96392e-07	3.33715e-08	1.90448	up	0.772366	-0.15703	Acidic leucine-rich nuclear phosphoprotein 32 family member A
6_3_8_6	2.80367e-06	3.46922e-07	1.53712	up	0.528367	-0.0918643	Acidic leucine-rich nuclear phosphoprotein 32 family member B
CUST_15553_PI417904088	1.71633e-08	1.18934e-10	2.21618	up	1.03848	-0.109597	Acidic leucine-rich nuclear phosphoprotein 32 family member E
CUST_7173_PI417904088	0.000410248	0.00013102	1.88194	up	0.470653	-0.441565	Actin, alpha sarcomeric/cardiac
CUST_23637_PI417904088	0.000143382	4.00938e-05	1.9536	up	0.663595	-0.302542	Actin, aortic smooth muscle
CUST_34556_PI417904088	5.29452e-05	1.26274e-05	2.2107	up	0.923804	-0.2207	Actin-binding protein anillin
CUST_12132_PI417904088	2.7287e-07	1.41857e-08	1.71972	up	0.722207	-0.0599696	Actin-like protein 6A
CUST_41074_PI417904088	1.85964e-06	2.05649e-07	1.5772	up	0.592261	-0.0651062	Actin-related protein 2/3 complex subunit 2
CUST_12672_PI417904088	5.00682e-08	1.03613e-09	1.77645	up	0.718604	-0.110395	Actin-related protein 2/3 complex subunit 3
CUST_22371_PI417904088	6.25066e-06	9.82253e-07	1.66684	up	0.671787	-0.0653273	Actin-related protein 2/3 complex subunit 5
CUST_3439_PI417904088	4.75216e-07	3.16171e-08	1.91934	up	0.842754	-0.0978587	Actin-related protein 3
9_2_22_10	4.6005e-06	6.69472e-07	1.54756	up	0.510284	-0.119708	Activated RNA polymerase II transcriptional coactivator p15
CUST_18032_PI417904088	1.29802e-06	1.28619e-07	1.5077	up	0.517866	-0.0744835	Activator of 90 kDa heat shock protein ATPase homolog 1
2_4_19_19	2.09986e-07	9.71821e-09	2.38615	up	0.920787	-0.333901	Acyl-CoA-binding protein
CUST_32329_PI417904088	1.13876e-06	1.08434e-07	6.96011	up	1.63348	-1.16563	Acyl-coenzyme A thioesterase 1
CUST_8788_PI417904088	5.94021e-07	4.287e-08	1.87751	up	0.891836	-0.0169863	Acylglycerol kinase, mitochondrial precursor
CUST_6986_PI417904088	2.87777e-08	3.52852e-10	3.3821	up	1.81527	0.0573498	ADAMTS-1 precursor
CUST_22203_PI417904088	2.77015e-06	3.41811e-07	1.59696	up	0.583298	-0.0920266	Adenine phosphoribosyltransferase
CUST_4353_PI417904088	2.09745e-06	2.39989e-07	1.51612	up	0.575433	-0.0249469	Adenosine kinase
CUST_10888_PI417904088	1.40025e-06	1.41886e-07	2.90596	up	0.900231	-0.638783	Adenosylhomocysteinase B
CUST_10743_PI417904088	1.64917e-06	1.76039e-07	1.5309	up	0.528558	-0.0858228	Adenylate kinase isoenzyme 2, mitochondrial
CUST_5568_PI417904088	5.24242e-08	1.14183e-09	1.72198	up	0.736205	-0.0478629	Adenylate kinase isoenzyme 4, mitochondrial
CUST_15300_PI417904088	6.13363e-07	4.457e-08	2.02075	up	0.659112	-0.35578	Adenylosuccinate lyase
CUST_34853_PI417904088	4.57438e-05	1.06584e-05	1.53675	down	-0.481148	0.138739	Adenylyl cyclase-associated protein 2
CUST_5721_PI417904088	0.000277925	8.46793e-05	1.69208	up	0.39969	-0.359109	Adipophilin
CUST_414_PI417904088	1.57632e-05	3.02232e-06	1.52325	up	0.476782	-0.130372	ADP/ATP translocase 2
CUST_6875_PI417904088	2.70818e-07	1.40287e-08	1.85447	up	0.760001	-0.131004	ADP-ribosylation factor 1
CUST_24382_PI417904088	1.43483e-07	5.32658e-09	1.72817	up	0.671942	-0.117301	ADP-ribosylation factor 4
CUST_8685_PI417904088	1.12946e-07	3.71795e-09	1.98961	up	0.823662	-0.168821	ADP-ribosylation factor-like protein 2
CUST_25469_PI417904088	6.14897e-07	4.49808e-08	1.72152	up	0.576029	-0.207655	ADP-ribosylation factor-like protein 4D
CUST_15097_PI417904088	1.29802e-06	1.28636e-07	1.78967	up	0.689107	-0.150583	ADP-sugar pyrophosphatase
CUST_41061_PI417904088	0.000419056	0.000134387	1.63911	up	0.462034	-0.250878	A-kinase anchor protein 7
CUST_13818_PI417904088	5.68099e-08	1.26912e-09	4.0596	up	1.4093	-0.612035	Alanine aminotransferase 2-like
CUST_16673_PI417904088	2.52715e-06	3.0356e-07	2.3819	up	1.14784	-0.104273	Alanyl-tRNA synthetase, cytoplasmic
CUST_19143_PI417904088	6.7409e-06	1.08176e-06	1.75222	up	0.69943	-0.109755	Aldose reductase
CUST_7117_PI417904088	1.71633e-08	1.22403e-10	2.57675	up	1.31631	-0.0492399	Alpha-enolase
CUST_31954_PI417904088	9.49267e-07	8.47252e-08	1.71135	up	0.595378	-0.179755	Alpha-ketoglutarate-dependent dioxygenase alkB homolog 2
CUST_17363_PI417904088	0.000279708	8.53977e-05	1.6757	up	0.663593	-0.0811679	Alpha-N-acetylgalactosaminidase
CUST_4430_PI417904088	8.47873e-06	1.43269e-06	1.553	up	0.512844	-0.122211	Aminomethyltransferase, mitochondrial precursor
CUST_6272_PI417904088	4.28957e-08	7.5266e-10	1.82615	down	-0.698264	0.170538	Amphiphysin
CUST_6263_PI417904088	1.88437e-05	3.76769e-06	1.52429	down	-0.447484	0.16065	Androgen-induced proliferation inhibitor
CUST_24578_PI417904088	1.42592e-05	2.68934e-06	1.54464	down	-0.467478	0.159793	Ankyrin repeat and SOCS box protein 13
CUST_22002_PI417904088	3.96672e-05	9.02212e-06	1.50885	up	0.454961	-0.138486	Annexin A1
CUST_14119_PI417904088	8.65739e-07	7.47106e-08	1.53174	up	0.558516	-0.0566545	Annexin A13
CUST_3662_PI417904088	4.37135e-07	2.76158e-08	3.15	up	1.22243	-0.432922	Annexin A2-B
CUST_4461_PI417904088	3.93174e-07	2.35045e-08	1.73616	up	0.670158	-0.125738	Annexin A3
CUST_6332_PI417904088	4.2976e-05	9.90879e-06	1.61986	up	0.456083	-0.239782	Annexin A4
CUST_2604_PI417904088	1.37924e-06	1.38989e-07	1.79089	up	0.725581	-0.115099	Annexin A6
CUST_11389_PI417904088	0.000123532	3.36492e-05	2.4564	up	1.05585	-0.2407	Antigen KI-67
CUST_13918_PI417904088	5.55601e-06	8.46096e-07	1.73462	up	0.624317	-0.170303	AP-1 complex subunit beta-1
CUST_25251_PI417904088	1.90269e-06	2.11999e-07	1.57237	up	0.588692	-0.0642445	AP-2 complex subunit mu-1
CUST_3697_PI417904088	2.49419e-07	1.24631e-08	2.05474	up	0.83094	-0.208014	AP-3 complex subunit sigma-1
CUST_676_PI417904088	6.52985e-06	1.03658e-06	1.5443	up	0.548715	-0.0782374	Apoptosis inhibitor 5
CUST_6159_PI417904088	4.16714e-08	7.19223e-10	1.67476	up	0.642268	-0.101687	Apoptosis-inducing factor 1, mitochondrial precursor
9_2_12_5	1.379e-07	5.04681e-09	2.03551	up	0.668003	-0.357388	Argininosuccinate synthase
CUST_24231_PI417904088	2.91556e-06	3.67666e-07	1.65908	down	-0.503386	0.226994	Armadillo repeat-containing protein 2
CUST_30349_PI417904088	8.90655e-06	1.51722e-06	1.55237	up	0.51088	-0.123596	Arylamine N-acetyltransferase 2
12_3_19_20	6.25411e-06	9.83665e-07	2.81015	up	1.09747	-0.393174	Asparaginyl-tRNA synthetase, cytoplasmic
CUST_186_PI417904088	0.000164527	4.68654e-05	1.61475	up	0.604221	-0.0870893	Aspartate aminotransferase, mitochondrial precursor
CUST_9086_PI417904088	6.59005e-06	1.04751e-06	1.8825	up	0.657388	-0.25526	Atlastin-3
CUST_23967_PI417904088	4.90251e-06	7.2195e-07	1.63352	up	0.629821	-0.0781657	ATP synthase lipid-binding protein, mitochondrial precursor
CUST_24693_PI417904088	1.12252e-05	2.00779e-06	1.60368	up	0.609636	-0.0717511	ATP synthase subunit alpha, mitochondrial precursor
CUST_26533_PI417904088	1.43483e-07	5.34293e-09	1.5279	up	0.549409	-0.0621422	ATP synthase subunit b, mitochondrial precursor
CUST_21459_PI417904088	2.68835e-06	3.28325e-07	1.5753	up	0.594597	-0.0610312	ATP synthase subunit beta, mitochondrial precursor
CUST_23372_PI417904088	5.94393e-06	9.23296e-07	1.55555	up	0.531081	-0.106342	ATP synthase subunit delta, mitochondrial precursor
CUST_6494_PI417904088	1.70563e-08	1.11703e-10	2.0644	up	0.896157	-0.149566	ATP synthase subunit epsilon, mitochondrial
CUST_26384_PI417904088	4.14574e-06	5.83098e-07	1.54036	up	0.573053	-0.0502143	ATP synthase subunit gamma, mitochondrial precursor
CUST_26323_PI417904088	7.82662e-09	1.14406e-11	1.73798	up	0.725806	-0.0716091	ATP synthase subunit O, mitochondrial precursor
CUST_4733_PI417904088	8.31436e-05	2.12242e-05	1.51739	up	0.481487	-0.120109	ATP synthase subunit s-like protein
CUST_11918_PI417904088	2.41284e-06	2.86618e-07	1.72824	up	0.646864	-0.142439	ATPase family AAA domain-containing protein 2
CUST_31381_PI417904088	1.27888e-06	1.26034e-07	2.116	up	0.883254	-0.198085	ATP-binding cassette sub-family B member 8, mitochondrial precursor
CUST_4015_PI417904088	0.00462289	0.00193519	1.66825	up	0.659014	-0.0793257	ATP-binding cassette sub-family D member 3
CUST_24091_PI417904088	4.62625e-07	3.04982e-08	1.646	up	0.674565	-0.0444041	ATP-binding cassette sub-family E member 1
CUST_22707_PI417904088	2.02613e-05	4.11177e-06	1.54608	up	0.534266	-0.0943512	ATP-binding cassette sub-family F member 2
CUST_16664_PI417904088	0.000826052	0.000287902	1.61956	up	0.631821	-0.0637816	ATP-dependent DNA helicase PIF1
CUST_12901_PI417904088	5.79368e-06	8.91894e-07	1.71543	up	0.726311	-0.0522631	ATP-dependent DNA helicase Q1
CUST_24400_PI417904088	1.16063e-07	3.87553e-09	1.78655	up	0.742898	-0.0942794	ATP-dependent RNA helicase DDX39
8_1_14_6	6.22141e-07	4.61551e-08	3.53883	up	1.56179	-0.26148	Baculoviral IAP repeat-containing protein 5
CUST_39872_PI417904088	4.35207e-06	6.24233e-07	1.6807	up	0.609109	-0.139954	Balbiani ring protein 3 precursor
CUST_14652_PI417904088	6.81849e-08	1.69406e-09	2.55766	up	1.13916	-0.215666	Barrier-to-autointegration factor
CUST_15547_PI417904088	1.87953e-06	2.08241e-07	1.86892	up	0.801994	-0.100212	Basic leucine zipper and W2 domain-containing protein 1-A
CUST_22462_PI417904088	9.74825e-07	8.8602e-08	1.55039	up	0.496556	-0.136076	Basic leucine zipper and W2 domain-containing protein 2
CUST_24496_PI417904088	1.27888e-06	1.25962e-07	1.77143	up	0.474735	-0.350179	B-cadherin precursor
CUST_3547_PI417904088	8.32757e-07	7.06465e-08	1.53434	up	0.43836	-0.179256	B-cell receptor-associated protein 31
8_1_15_9	7.79258e-08	2.10962e-09	2.86579	down	-1.3357	0.183228	BCL2/adenovirus E1B 19 kDa protein-interacting protein 3
CUST_36057_PI417904088	0.000571926	0.000190098	1.50407	down	-0.377431	0.211436	BCL2/adenovirus E1B 19 kDa protein-interacting protein 3-like
CUST_23851_PI417904088	2.85215e-05	6.15329e-06	4.69846	up	1.80203	-0.430158	Beta-arrestin-1
CUST_15996_PI417904088	0.00168635	0.000635038	2.00056	up	0.806178	-0.194229	Beta-crystallin A3
CUST_32302_PI417904088	3.78444e-05	8.54956e-06	1.81037	up	0.575646	-0.280639	Beta-crystallin B3
CUST_14236_PI417904088	9.68619e-07	8.7694e-08	1.50603	down	-0.526316	0.0644381	Beta-soluble NSF attachment protein
CUST_4262_PI417904088	0.0039042	0.00160526	1.58615	down	-0.443483	0.222049	Beta-taxilin
CUST_11736_PI417904088	4.52433e-08	8.5822e-10	3.19313	up	1.20917	-0.465802	Beta-ureidopropionase
CUST_24373_PI417904088	7.66886e-08	2.05478e-09	1.96336	up	0.758751	-0.214576	Bifunctional purine biosynthesis protein PURH
CUST_9428_PI417904088	3.74188e-07	2.2057e-08	5.73625	up	1.41812	-1.10199	Bile acid-CoA:amino acid N-acyltransferase
CUST_4235_PI417904088	0.00153305	0.000571758	2.82292	up	1.16399	-0.333195	Bile salt export pump
CUST_19536_PI417904088	3.05594e-06	3.91739e-07	1.58041	up	0.536526	-0.123775	Bleomycin hydrolase
CUST_24049_PI417904088	9.83358e-06	1.70406e-06	1.64233	down	-0.505637	0.210108	Bone morphogenetic protein 1 precursor
CUST_9927_PI417904088	2.27517e-07	1.10362e-08	1.89577	up	0.835322	-0.0874656	Bone morphogenetic protein 6 precursor
CUST_41307_PI417904088	1.31745e-05	2.44346e-06	1.62138	down	-0.509071	0.188149	Bone morphogenetic protein 7 precursor
CUST_27796_PI417904088	1.15303e-05	2.07351e-06	3.00318	up	1.24994	-0.336551	Borealin
CUST_11387_PI417904088	4.68759e-06	6.8606e-07	1.55791	up	0.573174	-0.066443	Brain protein 44
7_2_14_20	3.12222e-06	4.03505e-07	1.53571	up	0.517702	-0.101209	Brain protein 44-like protein
CUST_4345_PI417904088	2.56227e-07	1.30173e-08	1.65411	up	0.620039	-0.106015	BRI3-binding protein
CUST_33130_PI417904088	4.97827e-05	1.17392e-05	1.51598	up	0.422985	-0.177265	Bullous pemphigoid antigen 1, isoforms 1/2/3/4
CUST_22659_PI417904088	5.76061e-06	8.856e-07	1.62048	down	-0.514807	0.181615	Butyrate response factor 1
CUST_15632_PI417904088	3.10219e-07	1.66886e-08	1.61955	up	0.604188	-0.091403	C1GALT1-specific chaperone 1
CUST_12790_PI417904088	3.5674e-05	7.98437e-06	1.65872	up	0.698175	-0.031896	C-1-tetrahydrofolate synthase, cytoplasmic
CUST_23453_PI417904088	2.91352e-08	3.64975e-10	2.60825	up	1.26244	-0.120636	Calcineurin B homologous protein 2
CUST_7023_PI417904088	2.26744e-05	4.70479e-06	1.86629	up	0.704741	-0.195431	Calcium-binding mitochondrial carrier protein SCaMC-2
CUST_40347_PI417904088	0.00178152	0.000675338	1.61834	up	0.548758	-0.145761	Calcium-binding mitochondrial carrier protein SCaMC-2-B
CUST_11836_PI417904088	9.85969e-06	1.70995e-06	1.51798	up	0.573486	-0.0286642	Calcium-regulated heat stable protein 1
CUST_7115_PI417904088	5.20126e-07	3.54738e-08	1.54684	up	0.550977	-0.0783502	Calcyclin-binding protein
CUST_31027_PI417904088	7.03088e-05	1.75319e-05	2.28131	up	0.634089	-0.555777	Calcyphosin-like protein
CUST_4422_PI417904088	1.01251e-05	1.76373e-06	1.55055	up	0.488609	-0.14417	Calmodulin
CUST_23759_PI417904088	1.15684e-06	1.10539e-07	3.05476	up	1.22644	-0.38462	Calpain-9
CUST_9779_PI417904088	9.62118e-05	2.51293e-05	1.70061	up	0.478755	-0.287299	Calponin-1
CUST_23639_PI417904088	1.85566e-06	2.05079e-07	2.08117	up	0.86083	-0.196568	Calreticulin precursor
CUST_7645_PI417904088	4.07433e-06	5.71637e-07	1.72115	up	0.636265	-0.147104	Calumenin precursor
CUST_40714_PI417904088	3.91691e-08	6.07885e-10	1.64129	up	0.636296	-0.0785308	cAMP-dependent protein kinase type II-alpha regulatory subunit
CUST_38557_PI417904088	9.37474e-05	2.44269e-05	1.5914	up	0.504977	-0.16532	cAMP-regulated D2 protein precursor
CUST_15723_PI417904088	1.46038e-06	1.50113e-07	2.63881	up	1.43943	0.0395439	cAMP-regulated phosphoprotein 19
CUST_23576_PI417904088	3.72045e-09	2.58922e-13	2.00629	up	0.816589	-0.187942	Carbohydrate sulfotransferase 11
CUST_6580_PI417904088	3.79301e-05	8.57943e-06	1.57361	up	0.428675	-0.225403	Carbonic anhydrase-related protein
CUST_19365_PI417904088	2.60997e-05	5.54181e-06	1.52758	up	0.553531	-0.0577184	Carbonyl reductase [NADPH] 1
9_4_8_2	1.17656e-05	2.13195e-06	2.21912	up	0.947625	-0.202362	Carboxy-terminal kinesin 2
CUST_28241_PI417904088	2.68023e-05	5.71338e-06	1.8845	up	0.701398	-0.212781	Cartilage oligomeric matrix protein precursor
CUST_4375_PI417904088	1.59334e-06	1.68105e-07	1.67322	up	0.579435	-0.163196	Cartilage-associated protein precursor
CUST_2037_PI417904088	5.92981e-06	9.19452e-07	1.53684	up	0.495173	-0.124789	Casein kinase II subunit alpha
CUST_2543_PI417904088	3.28269e-07	1.85506e-08	1.6499	up	0.567736	-0.154643	Caspase-3 precursor
CUST_19186_PI417904088	7.01907e-05	1.74927e-05	1.63556	up	0.526696	-0.183087	Catechol-O-methyltransferase domain-containing protein 1
CUST_14792_PI417904088	0.000633717	0.000213327	1.55602	up	0.53179	-0.106074	Catenin beta-1
CUST_4110_PI417904088	5.76067e-05	1.39116e-05	1.71527	up	0.555551	-0.222888	Cation transport regulator-like protein 1
CUST_15719_PI417904088	4.08707e-05	9.36366e-06	1.63973	up	0.526119	-0.187338	Cation transport regulator-like protein 1
CUST_5247_PI417904088	5.43718e-05	1.30244e-05	1.63323	up	0.512086	-0.19564	CD302 antigen precursor
4_2_22_8	0.00609598	0.00263668	1.74547	up	0.471033	-0.332586	CD9 antigen
CUST_18198_PI417904088	1.31294e-06	1.30663e-07	2.30959	up	0.997979	-0.209658	CDC45-related protein
CUST_26498_PI417904088	9.20336e-06	1.57435e-06	1.58173	up	0.476175	-0.185325	CDGSH iron sulfur domain-containing protein 2
CUST_5168_PI417904088	1.51621e-07	5.78245e-09	2.91271	up	1.01479	-0.527576	Cell death activator CIDE-A
CUST_7020_PI417904088	9.94069e-08	3.08821e-09	1.62818	up	0.700423	-0.00283764	Cell differentiation protein RCD1 homolog
CUST_27984_PI417904088	1.80631e-05	3.56887e-06	2.89795	up	1.1694	-0.365635	Cell division control protein 2 homolog
CUST_15369_PI417904088	8.32757e-07	7.05664e-08	1.71237	up	0.646653	-0.129337	Cell division control protein 42 homolog precursor
CUST_27550_PI417904088	1.372e-06	1.38069e-07	2.72526	up	1.1207	-0.325692	Cell division control protein 6 homolog
CUST_10955_PI417904088	8.51542e-07	7.29728e-08	2.50678	up	1.14953	-0.1763	Cell division cycle protein 20 homolog
CUST_25119_PI417904088	0.00489302	0.00206427	1.50629	up	0.501606	-0.0893888	Cell division cycle protein 23 homolog
CUST_25326_PI417904088	1.47378e-07	5.55909e-09	2.60024	up	1.1971	-0.18154	Cell division cycle-associated protein 7
CUST_7731_PI417904088	2.01258e-05	4.08006e-06	1.72065	up	0.45725	-0.325701	cell division inhibitor-like protein
CUST_6366_PI417904088	4.33261e-08	8.02057e-10	1.82824	up	0.776077	-0.0943815	Cell division protein kinase 10
CUST_4246_PI417904088	8.25093e-06	1.38674e-06	1.65372	up	0.625877	-0.0998353	Cell division protein kinase 2
CUST_2117_PI417904088	2.77591e-06	3.42908e-07	1.60019	up	0.630853	-0.0473916	Cell growth-regulating nucleolar protein
6_3_9_4	5.53519e-07	3.89455e-08	1.66602	up	0.596936	-0.13947	Cellular nucleic acid-binding protein
CUST_41339_PI417904088	5.7445e-06	8.82607e-07	1.55082	up	0.586883	-0.0461457	Cellular tumor antigen p53
CUST_12883_PI417904088	2.73879e-06	3.37178e-07	1.94547	up	0.796432	-0.163688	Centromere protein H
CUST_5050_PI417904088	0.000359488	0.000113133	1.55448	up	0.41027	-0.226166	Centromere protein I
CUST_8855_PI417904088	9.29542e-05	2.41833e-05	1.94313	up	0.762133	-0.196248	Centromere protein L
CUST_27486_PI417904088	9.23268e-05	2.39668e-05	2.19248	up	0.954517	-0.178048	Centromere protein M
CUST_5428_PI417904088	3.37381e-05	7.47831e-06	1.55372	up	0.488359	-0.147369	Centromere protein N
CUST_11508_PI417904088	0.00019166	5.58348e-05	1.88624	up	0.682968	-0.232545	Centromere protein S
CUST_39910_PI417904088	2.332e-06	2.75413e-07	1.86238	up	0.742867	-0.154283	Centromere protein U
CUST_22933_PI417904088	6.46745e-06	1.02577e-06	3.33539	up	1.34788	-0.389976	Centromeric protein E
CUST_37818_PI417904088	4.35889e-06	6.26619e-07	1.71206	up	0.62455	-0.151187	Centrosomal protein of 135 kDa
CUST_15446_PI417904088	3.93212e-07	2.35341e-08	1.89366	up	0.592828	-0.328349	cGMP-dependent protein kinase 1, alpha isozyme
CUST_2511_PI417904088	2.21282e-08	2.05843e-10	1.61134	down	-0.613383	0.0748803	Charged multivesicular body protein 7
CUST_32546_PI417904088	6.11185e-05	1.49085e-05	1.91439	up	0.800041	-0.13684	Choline-phosphate cytidylyltransferase B
CUST_26782_PI417904088	5.00682e-08	1.04518e-09	1.85939	up	0.791429	-0.103401	chromatin assembly factor 1, subunit A (p150)
CUST_8936_PI417904088	6.66446e-08	1.60478e-09	2.68651	up	1.35183	-0.0739039	Chromobox protein homolog 3
CUST_10293_PI417904088	3.26384e-05	7.1823e-06	1.71487	up	0.77546	-0.00263827	Chromobox protein homolog 5
CUST_4436_PI417904088	4.43809e-05	1.0279e-05	1.55191	up	0.558374	-0.075667	Chromodomain-helicase-DNA-binding protein 4
CUST_22887_PI417904088	1.91992e-06	2.14068e-07	1.58374	up	0.603467	-0.0598683	Chromosome transmission fidelity protein 8
CUST_23703_PI417904088	6.2687e-07	4.67677e-08	2.34686	up	1.04115	-0.189581	Chromosome-associated kinesin KIF4
CUST_27371_PI417904088	7.11711e-06	1.15506e-06	2.20348	up	0.932904	-0.206882	Chromosome-associated kinesin KIF4A
CUST_23458_PI417904088	2.40214e-07	1.18735e-08	1.57834	up	0.568262	-0.0901431	Churchill protein
CUST_22547_PI417904088	8.57582e-08	2.47485e-09	1.7082	up	0.609264	-0.163217	Cingulin-like protein 1
CUST_17444_PI417904088	0.000311312	9.65199e-05	1.6278	up	0.598512	-0.10441	Circumsporozoite protein precursor
CUST_37239_PI417904088	0.000257529	7.78736e-05	1.74217	up	0.702601	-0.0982866	Claspin
CUST_23414_PI417904088	4.52433e-08	8.59589e-10	3.08829	down	-1.31735	0.30946	Class B basic helix-loop-helix protein 2
CUST_22408_PI417904088	9.58361e-07	8.62385e-08	1.60257	up	0.542701	-0.13769	Clathrin heavy chain 1
CUST_19495_PI417904088	1.51769e-05	2.89723e-06	1.52163	up	0.508112	-0.0975012	Clathrin light chain A
CUST_39039_PI417904088	7.12323e-05	1.77771e-05	1.56573	up	0.485954	-0.160883	Claudin-11
CUST_306_PI417904088	6.29595e-07	4.71867e-08	2.11908	up	1.02488	-0.0585568	Claudin-like protein ZF4A22
CUST_10031_PI417904088	1.2515e-06	1.22285e-07	1.97511	up	0.913431	-0.0685037	Cleavage and polyadenylation specificity factor subunit 3
CUST_22256_PI417904088	8.13026e-06	1.36003e-06	1.5523	up	0.539895	-0.0945137	Cleft lip and palate transmembrane protein 1 homolog
CUST_2613_PI417904088	0.000674984	0.000228768	1.60418	up	0.518799	-0.163041	c-Myc-responsive protein Rcl
CUST_19012_PI417904088	2.47616e-07	1.23386e-08	1.56841	up	0.553046	-0.0962542	Coatomer subunit zeta-1
CUST_15911_PI417904088	1.03741e-07	3.29222e-09	2.18232	up	0.816104	-0.30976	Cofilin-1
CUST_14494_PI417904088	1.05799e-07	3.41645e-09	1.82645	up	0.773141	-0.095898	Cofilin-2
CUST_12882_PI417904088	1.26712e-07	4.39158e-09	1.8837	up	0.84269	-0.0708783	Coiled-coil domain-containing protein 25
CUST_6171_PI417904088	1.83854e-06	2.0178e-07	1.64119	up	0.657436	-0.0573087	Coiled-coil domain-containing protein 43
CUST_6978_PI417904088	1.2082e-05	2.20338e-06	1.94545	up	0.803255	-0.156852	Coiled-coil domain-containing protein 5
CUST_38214_PI417904088	1.70246e-06	1.82698e-07	1.82295	down	-0.618668	0.247604	Coiled-coil domain-containing protein 63
CUST_3276_PI417904088	4.24655e-07	2.61684e-08	2.37637	up	1.03272	-0.21604	Coiled-coil domain-containing protein 98
CUST_9241_PI417904088	4.59947e-08	8.97223e-10	1.82937	up	0.704155	-0.167194	Coiled-coil-helix-coiled-coil-helix domain-containing protein 3, mitochondrial precursor
CUST_16618_PI417904088	3.11723e-06	4.02643e-07	1.58717	up	0.560808	-0.105649	Cold-inducible RNA-binding protein
CUST_6945_PI417904088	1.43748e-08	7.45969e-11	3.61424	up	1.45299	-0.400705	Collagen alpha-1(IV) chain precursor
CUST_23422_PI417904088	1.68513e-07	6.84889e-09	5.75184	up	2.26893	-0.255093	Collagen alpha-1(X) chain precursor
CUST_18737_PI417904088	0.000207389	6.11676e-05	1.79724	up	0.712916	-0.132868	Collagen alpha-1(XVI) chain precursor
CUST_22623_PI417904088	1.91997e-06	2.14325e-07	1.81927	up	0.599846	-0.263512	Collagen alpha-1(XVII) chain
CUST_15267_PI417904088	4.77635e-07	3.18113e-08	2.32194	up	0.831405	-0.383926	Collagen alpha-2(I) chain precursor
CUST_28833_PI417904088	0.000119991	3.25427e-05	1.76021	up	0.648605	-0.167141	Collagen alpha-3(VI) chain precursor
CUST_40469_PI417904088	1.0774e-06	1.00249e-07	1.55492	up	0.626686	-0.0101518	COMM domain-containing protein 1
4_4_4_4	1.0291e-05	1.80051e-06	1.54876	up	0.569004	-0.0621102	COMM domain-containing protein 6
CUST_25094_PI417904088	1.68615e-07	6.87651e-09	1.9511	up	0.88336	-0.0809287	Complement component 1 Q subcomponent-binding protein, mitochondrial precursor
CUST_8235_PI417904088	9.65892e-06	1.6664e-06	2.40097	up	1.01564	-0.247975	Condensin complex subunit 1
CUST_5665_PI417904088	3.71626e-05	8.36411e-06	2.10171	up	0.83003	-0.241531	Condensin complex subunit 2
CUST_150_PI417904088	0.0017214	0.000649794	1.60236	up	0.574251	-0.105951	Condensin complex subunit 3
CUST_32093_PI417904088	0.00910209	0.00409528	1.58522	up	0.500474	-0.164208	Condensin-2 complex subunit D3
CUST_15002_PI417904088	9.6559e-05	2.52334e-05	1.94704	up	0.801061	-0.16022	Condensin-2 complex subunit G2
CUST_23715_PI417904088	3.22195e-07	1.79659e-08	1.83917	down	-0.63735	0.241703	Connector enhancer of kinase suppressor of ras 3
12_3_9_1	2.05065e-05	4.17579e-06	1.50865	down	-0.436621	0.15664	Conserved oligomeric Golgi complex component 1
CUST_27119_PI417904088	1.38926e-06	1.40286e-07	1.90204	up	0.806038	-0.121513	COP9 signalosome complex subunit 5
CUST_14071_PI417904088	9.17737e-09	2.33983e-11	2.11489	up	1.02839	-0.0521944	Copper transport protein ATOX1
CUST_54_PI417904088	1.46799e-06	1.51179e-07	1.50826	up	0.53705	-0.0558366	Core histone macro-H2A.2
CUST_1312_PI417904088	5.00682e-08	1.05231e-09	1.73827	up	0.782285	-0.0153683	Coronin-1C
CUST_22733_PI417904088	1.16231e-06	1.11224e-07	2.22639	up	1.09539	-0.0593213	CPEB-associated factor Maskin
CUST_7652_PI417904088	6.40644e-08	1.5159e-09	2.08321	up	0.934373	-0.124436	Creatine kinase B-type
CUST_11447_PI417904088	7.92137e-09	1.55837e-11	5.0939	up	1.69409	-0.654679	Creatine kinase, testis isozyme
CUST_19141_PI417904088	0.0038841	0.00159565	1.7096	up	0.59865	-0.175008	Cryptochrome-1
CUST_10062_PI417904088	6.64264e-06	1.06003e-06	1.69016	up	0.573315	-0.183845	Crystallin J1A
CUST_30569_PI417904088	2.68835e-06	3.28575e-07	1.72573	up	0.60062	-0.186588	CUB and zona pellucida-like domain-containing protein 1 precursor
CUST_27956_PI417904088	8.08833e-05	2.05403e-05	1.60751	down	-0.563548	0.121281	CUG-BP- and ETR-3-like factor 4
CUST_29376_PI417904088	0.00313399	0.00126394	1.5891	up	0.518364	-0.149847	Cyclic nucleotide-gated cation channel
CUST_13475_PI417904088	5.72293e-07	4.09037e-08	2.79215	up	1.13725	-0.344126	Cyclin-A2
CUST_31532_PI417904088	0.000129907	3.57112e-05	1.7256	up	0.658548	-0.128553	Cyclin-dependent kinase 4 inhibitor D
CUST_17181_PI417904088	1.39166e-06	1.40822e-07	2.35894	up	1.02158	-0.216561	Cyclin-dependent kinase inhibitor 3
10_3_10_14	1.34405e-05	2.50588e-06	2.40969	up	1.16845	-0.100396	Cyclin-dependent kinases regulatory subunit 1
CUST_22364_PI417904088	1.84938e-06	2.03484e-07	1.5573	up	0.586435	-0.0526126	Cyclin-dependent kinases regulatory subunit 2
CUST_32355_PI417904088	1.67356e-05	3.24486e-06	2.30251	up	0.521596	-0.681613	Cystathionine beta-synthase
CUST_11672_PI417904088	7.88264e-09	1.34928e-11	2.78331	up	1.24714	-0.229664	Cystathionine gamma-lyase
CUST_9325_PI417904088	8.12967e-08	2.24048e-09	1.59553	up	0.529263	-0.144777	Cysteine sulfinic acid decarboxylase
CUST_12073_PI417904088	0.000104605	2.77436e-05	1.86154	up	0.741663	-0.154833	Cysteine-rich protein 2
CUST_1988_PI417904088	0.000230694	6.88436e-05	1.64361	up	0.441957	-0.274909	Cysteine-rich with EGF-like domain protein 1 precursor
CUST_39356_PI417904088	5.24929e-05	1.25013e-05	3.63288	up	1.32027	-0.540848	Cystine/glutamate transporter
CUST_9372_PI417904088	4.22274e-07	2.58711e-08	1.57862	up	0.49164	-0.167027	Cytochrome b ascorbate-dependent protein 3
CUST_26823_PI417904088	2.52908e-07	1.27607e-08	1.75947	down	-0.559259	0.255885	Cytochrome b reductase 1
CUST_9916_PI417904088	9.2946e-08	2.83321e-09	1.50061	up	0.472395	-0.113157	Cytochrome b5
CUST_9784_PI417904088	2.55217e-07	1.29173e-08	1.5777	up	0.56345	-0.0943693	Cytochrome b-c1 complex subunit 10
3_3_17_7	2.05937e-08	1.63385e-10	1.64061	up	0.640362	-0.0738707	Cytochrome b-c1 complex subunit 6, mitochondrial precursor
CUST_25898_PI417904088	8.13026e-06	1.36004e-06	1.55217	up	0.497171	-0.137111	Cytochrome b-c1 complex subunit 8
CUST_4346_PI417904088	1.35846e-07	4.89723e-09	2.41967	up	1.09573	-0.179078	Cytochrome c
CUST_13662_PI417904088	7.82662e-09	1.22555e-11	1.77005	up	0.672097	-0.151691	Cytochrome c oxidase copper chaperone
10_4_22_16	3.94587e-08	6.17647e-10	1.95073	up	0.734826	-0.229184	Cytochrome c oxidase polypeptide VIc-1
CUST_1773_PI417904088	6.42427e-08	1.52459e-09	1.59242	up	0.590188	-0.0810332	Cytochrome c oxidase polypeptide VIIb, mitochondrial precursor
CUST_9143_PI417904088	1.85357e-06	2.04462e-07	1.57776	up	0.519398	-0.138478	Cytochrome c oxidase subunit 5A, mitochondrial precursor
CUST_19356_PI417904088	1.53734e-07	5.91194e-09	1.55287	up	0.575201	-0.0597397	Cytochrome c oxidase subunit 5B, mitochondrial precursor
CUST_16166_PI417904088	3.27348e-06	4.2966e-07	1.502	up	0.551517	-0.0353682	Cytochrome c-type heme lyase
CUST_27755_PI417904088	6.31744e-07	4.73951e-08	1.68333	down	-0.609415	0.141902	Cytochrome P450 46A1
CUST_24262_PI417904088	7.73671e-06	1.28308e-06	2.08928	up	1.06444	0.00143426	Cytoglobin-2
CUST_12163_PI417904088	1.05076e-07	3.38579e-09	1.66589	down	-0.622182	0.114113	Cytokine-like protein 1 precursor
CUST_17349_PI417904088	9.90452e-07	9.0229e-08	1.62995	up	0.545074	-0.159755	Cytoplasmic FMR1-interacting protein 1 homolog
CUST_26418_PI417904088	1.40989e-05	2.65022e-06	4.64702	up	1.69426	-0.522049	Cytoskeleton-associated protein 2
CUST_28346_PI417904088	6.33513e-06	9.99053e-07	1.69056	up	0.620556	-0.136949	Cytoskeleton-associated protein 5
CUST_32050_PI417904088	7.75026e-07	6.3606e-08	4.28901	up	1.72999	-0.370652	Cytosolic 5'-nucleotidase III-like protein
11_3_22_8	8.93563e-08	2.6616e-09	2.21588	up	1.08644	-0.0614424	Cytosolic acyl coenzyme A thioester hydrolase
CUST_23086_PI417904088	3.46094e-07	1.97988e-08	2.21716	up	1.15494	0.00622484	D-3-phosphoglycerate dehydrogenase
CUST_39825_PI417904088	0.00115798	0.000418499	1.57944	up	0.545712	-0.113705	DCC-interacting protein 13-beta
CUST_9151_PI417904088	1.91933e-07	8.48916e-09	2.2308	up	0.850687	-0.306872	D-dopachrome decarboxylase
CUST_7835_PI417904088	3.2996e-05	7.28397e-06	1.50168	down	-0.422679	0.163896	Dehydrogenase/reductase SDR family member 13 precursor
CUST_2776_PI417904088	4.35746e-06	6.25613e-07	1.6875	up	0.567591	-0.187301	Dehydrogenase/reductase SDR family member 7 precursor
CUST_26403_PI417904088	5.70319e-07	4.07229e-08	1.55454	up	0.55138	-0.0851082	Density-regulated protein
CUST_3283_PI417904088	0.000198701	5.81764e-05	1.53328	up	0.608369	-0.00825555	Deoxycytidine kinase
CUST_8648_PI417904088	5.52137e-05	1.32683e-05	1.76933	up	0.598267	-0.224935	Deoxyuridine 5'-triphosphate nucleotidohydrolase, mitochondrial precursor
CUST_23130_PI417904088	2.31196e-07	1.13112e-08	1.9548	up	0.880256	-0.0867628	Developmentally-regulated GTP-binding protein 1
CUST_6351_PI417904088	1.2452e-06	1.20976e-07	1.50095	up	0.414024	-0.171855	Diamine acetyltransferase 1
CUST_12480_PI417904088	3.84437e-08	5.85927e-10	3.32274	up	1.46918	-0.263193	Dihydrofolate reductase
CUST_41007_PI417904088	0.000410485	0.000131153	1.5498	up	0.583913	-0.0481707	Dihydroorotate dehydrogenase, mitochondrial precursor
11_2_8_2	0.000117659	3.18201e-05	1.64275	up	0.620181	-0.0959325	Dihydropteridine reductase
CUST_22349_PI417904088	2.09531e-08	1.68209e-10	2.58233	up	1.13657	-0.232106	Dihydropyrimidinase-related protein 3
CUST_18943_PI417904088	0.000687727	0.000233901	2.29006	up	0.74744	-0.447948	discs, large (Drosophila) homolog-associated protein 5
CUST_16370_PI417904088	1.52087e-06	1.58449e-07	1.73691	up	0.74176	-0.0547642	DNA (cytosine-5)-methyltransferase 1
CUST_36869_PI417904088	0.00218802	0.000847707	1.65619	up	0.647539	-0.0803256	DNA ligase 1
7_3_22_2	0.000107538	2.86487e-05	1.51946	up	0.502717	-0.10084	DNA mismatch repair protein Msh6
CUST_15175_PI417904088	3.02582e-05	6.58061e-06	1.60189	up	0.484067	-0.195705	DNA polymerase epsilon catalytic subunit A
CUST_40741_PI417904088	0.000192549	5.61182e-05	1.59845	up	0.551827	-0.12485	DNA polymerase epsilon subunit 2
CUST_16258_PI417904088	1.9692e-07	8.93535e-09	1.84971	up	0.736467	-0.150832	DNA polymerase epsilon subunit 3
CUST_16638_PI417904088	1.08462e-06	1.01299e-07	1.70476	up	0.718934	-0.0506361	DNA polymerase epsilon subunit 4
CUST_19485_PI417904088	4.25917e-05	9.8113e-06	1.57515	up	0.594075	-0.0614155	DNA polymerase subunit alpha B
CUST_34488_PI417904088	3.26607e-06	4.28233e-07	1.59974	down	-0.428583	0.249255	DNA polymerase zeta catalytic subunit
CUST_19835_PI417904088	4.22274e-07	2.58978e-08	2.02926	up	0.774198	-0.246757	DNA primase large subunit
CUST_38883_PI417904088	5.31669e-06	8.01074e-07	1.95652	up	0.7462	-0.222092	DNA repair and recombination protein RAD54B
CUST_13981_PI417904088	7.25464e-06	1.18142e-06	1.71551	up	0.67233	-0.106312	DNA repair protein RAD51 homolog A
CUST_24975_PI417904088	1.6293e-06	1.726e-07	1.67669	up	0.657376	-0.08824	DNA repair protein RAD51 homolog B
CUST_13793_PI417904088	7.50367e-06	1.23138e-06	1.72818	up	0.618861	-0.170391	DNA replication complex GINS protein PSF1
CUST_14626_PI417904088	8.33505e-07	7.08847e-08	1.79502	up	0.800874	-0.0431239	DNA replication complex GINS protein PSF2
11_3_21_11	8.70796e-05	2.23441e-05	1.50311	up	0.523834	-0.0641176	DNA replication licensing factor MCM3
CUST_23242_PI417904088	6.88949e-08	1.72609e-09	1.60306	up	0.642887	-0.0379417	DNA replication licensing factor mcm4-B
CUST_21071_PI417904088	3.6666e-06	5.01418e-07	2.11445	up	0.950766	-0.129518	DNA replication licensing factor mcm5
CUST_7068_PI417904088	8.21914e-08	2.28718e-09	2.12666	up	0.950032	-0.138558	DNA replication licensing factor mcm7
CUST_20789_PI417904088	2.40503e-05	5.03803e-06	1.72694	up	0.723802	-0.0644147	DNA segment, Chr 17, Wayne State University 104, expressed
CUST_38511_PI417904088	0.000312006	9.6757e-05	2.69633	up	1.07738	-0.353617	DNA topoisomerase 2-alpha
CUST_1918_PI417904088	2.09986e-07	9.7155e-09	2.18324	up	0.874657	-0.251814	DNA-damage-inducible transcript 4-like protein
CUST_17589_PI417904088	2.87777e-08	3.54051e-10	2.43082	up	1.12885	-0.152588	DNA-directed RNA polymerase II subunit RPB11-a
CUST_22881_PI417904088	0.000125669	3.43099e-05	1.53554	up	0.52635	-0.0923947	DNA-directed RNA polymerase II subunit RPB7
CUST_11741_PI417904088	1.73686e-06	1.8772e-07	1.54726	up	0.541495	-0.0882239	DNA-directed RNA polymerases I, II, and III subunit RPABC1
CUST_32073_PI417904088	4.07811e-07	2.46634e-08	1.52319	up	0.559287	-0.0478041	DNA-directed RNA polymerases I, II, and III subunit RPABC4
CUST_27847_PI417904088	0.000135269	3.74392e-05	1.50676	up	0.542234	-0.0492151	DnaJ homolog subfamily B member 11 precursor
CUST_24899_PI417904088	1.26558e-07	4.37743e-09	1.51118	up	0.517758	-0.0779148	Dolichol-phosphate mannosyltransferase
CUST_15456_PI417904088	2.55404e-07	1.29577e-08	1.63272	up	0.566466	-0.140814	Dolichyl-diphosphooligosaccharide--protein glycosyltransferase 48 kDa subunit precursor
CUST_168_PI417904088	3.37778e-05	7.49181e-06	1.59852	up	0.681865	0.00512515	Dolichyl-diphosphooligosaccharide--protein glycosyltransferase subunit 1 precursor
CUST_24365_PI417904088	1.18558e-06	1.14181e-07	2.02158	up	0.862686	-0.152796	Dolichyl-diphosphooligosaccharide--protein glycosyltransferase subunit 2 precursor
CUST_22522_PI417904088	1.38214e-05	2.58844e-06	2.33568	up	1.05736	-0.166488	Dolichyl-diphosphooligosaccharide--protein glycosyltransferase subunit 4
CUST_22981_PI417904088	4.04768e-07	2.43666e-08	1.71352	up	0.732579	-0.0443842	Dolichyl-diphosphooligosaccharide--protein glycosyltransferase subunit DAD1
CUST_26084_PI417904088	1.09333e-05	1.94713e-06	1.57598	up	0.548796	-0.107449	Dolichyl-diphosphooligosaccharide--protein glycosyltransferase subunit STT3A
CUST_24852_PI417904088	4.25449e-06	6.04316e-07	1.67632	up	0.644857	-0.100437	Dolichyl-phosphate beta-glucosyltransferase
CUST_26817_PI417904088	7.32631e-05	1.84012e-05	1.54645	up	0.554956	-0.074007	Dual specificity protein kinase Ttk
CUST_24275_PI417904088	1.97384e-06	2.21849e-07	1.63237	down	-0.495627	0.21134	Dual specificity protein phosphatase 18
CUST_10778_PI417904088	1.00209e-05	1.74419e-06	1.72221	down	-0.524315	0.259946	Dynein heavy chain domain-containing protein 2
10_4_2_3	2.25465e-08	2.24382e-10	2.7641	up	1.25551	-0.211305	Dynein light chain 1, cytoplasmic
CUST_7914_PI417904088	2.51082e-07	1.25987e-08	1.532	up	0.467351	-0.148066	Dynein light chain roadblock-type 2
CUST_12240_PI417904088	1.80192e-07	7.66216e-09	1.95634	up	0.882602	-0.0855549	E3 SUMO-protein ligase RanBP2
CUST_15759_PI417904088	2.20023e-08	1.9906e-10	2.26488	up	1.10257	-0.0768617	E3 ubiquitin-protein ligase UHRF1
CUST_12860_PI417904088	1.8861e-07	8.2833e-09	1.68083	up	0.659042	-0.0901275	Echinoderm microtubule-associated protein-like 1
CUST_6748_PI417904088	3.06666e-08	4.0977e-10	1.71586	down	-0.513579	0.265351	Echinoderm microtubule-associated protein-like 3
CUST_14049_PI417904088	3.01695e-06	3.84099e-07	1.78489	up	0.82314	-0.0126948	Ectonucleoside triphosphate diphosphohydrolase 1
CUST_33880_PI417904088	1.1634e-05	2.09863e-06	1.98585	up	0.91467	-0.075086	Ectonucleoside triphosphate diphosphohydrolase 8
CUST_31398_PI417904088	2.4033e-06	2.85172e-07	2.28941	down	-0.920944	0.274034	EGF-like repeat and discoidin I-like domain-containing protein 3 precursor
CUST_15574_PI417904088	1.379e-07	5.05264e-09	1.98835	up	0.860865	-0.130704	EH domain-containing protein 1
CUST_22578_PI417904088	4.62625e-07	3.05219e-08	1.80248	up	0.644263	-0.205724	EH domain-containing protein 4
CUST_22088_PI417904088	6.56226e-05	1.61625e-05	1.50021	up	0.504133	-0.0810299	Electron transfer flavoprotein subunit beta
CUST_13546_PI417904088	6.43329e-06	1.01812e-06	2.23177	up	0.879903	-0.278283	Elongation factor 1-gamma
CUST_1318_PI417904088	0.00777739	0.00344892	1.54921	up	0.498241	-0.133288	Embryonic pepsinogen precursor
CUST_9385_PI417904088	2.82235e-06	3.5002e-07	1.70595	up	0.641628	-0.128945	Endonuclease VIII-like 3
CUST_36048_PI417904088	2.31382e-06	2.72782e-07	1.82623	up	0.717653	-0.151214	Endoplasmin precursor
CUST_14659_PI417904088	2.52908e-07	1.27559e-08	1.5101	up	0.407166	-0.187481	Endothelial differentiation-related factor 1 homolog
CUST_22470_PI417904088	0.000145365	4.07294e-05	1.96811	up	0.442545	-0.534266	Endothelial lipase precursor
CUST_22909_PI417904088	9.12348e-08	2.74688e-09	1.71518	up	0.694808	-0.0835537	Engulfment and cell motility protein 1
CUST_7555_PI417904088	1.94098e-05	3.90383e-06	1.92001	up	0.657485	-0.28363	Enhancer of zeste homolog 1
3_4_19_19	8.89443e-07	7.73752e-08	1.5539	up	0.549647	-0.0862431	Enoyl-CoA hydratase, mitochondrial precursor
8_3_22_4	9.53097e-06	1.64167e-06	2.28901	up	0.704693	-0.490031	Epithelial cadherin precursor
CUST_31975_PI417904088	0.00101382	0.000361599	1.89554	up	0.870796	-0.0518152	Equilibrative nucleoside transporter 2
CUST_2092_PI417904088	5.5263e-07	3.8806e-08	2.03584	up	0.899172	-0.126452	ER lumen protein retaining receptor 2
CUST_11361_PI417904088	3.27804e-06	4.30486e-07	3.18765	up	1.56675	-0.105749	ES1 protein homolog, mitochondrial precursor
CUST_5668_PI417904088	1.34379e-07	4.83333e-09	2.04307	up	0.842384	-0.188353	Eukaryotic initiation factor 4A-I
CUST_9187_PI417904088	6.22348e-08	1.44662e-09	1.8361	up	0.848925	-0.027722	Eukaryotic initiation factor 4A-III
CUST_5255_PI417904088	4.41971e-07	2.81316e-08	1.56438	up	0.549815	-0.0957748	Eukaryotic translation initiation factor 1A, X-chromosomal
CUST_15790_PI417904088	1.05231e-06	9.72558e-08	1.61755	up	0.623464	-0.070347	Eukaryotic translation initiation factor 2 subunit 1
CUST_27801_PI417904088	5.73738e-05	1.38433e-05	1.5896	up	0.595422	-0.0732385	Eukaryotic translation initiation factor 2 subunit 2
CUST_10605_PI417904088	6.51559e-07	4.95165e-08	1.54469	up	0.587366	-0.0399483	Eukaryotic translation initiation factor 3 subunit E-interacting protein
CUST_16775_PI417904088	5.13255e-06	7.6297e-07	1.59433	up	0.520752	-0.152199	Eukaryotic translation initiation factor 3 subunit J
CUST_40894_PI417904088	2.8713e-06	3.57489e-07	1.93468	up	0.78736	-0.164733	Eukaryotic translation initiation factor 4 gamma 1
CUST_23854_PI417904088	7.08016e-07	5.50881e-08	2.58023	up	1.12324	-0.244257	Eukaryotic translation initiation factor 4E
CUST_22662_PI417904088	7.27011e-06	1.18616e-06	2.30939	up	1.13283	-0.0746817	Eukaryotic translation initiation factor 4E-binding protein 2
CUST_15236_PI417904088	4.88957e-08	1.00044e-09	1.98293	up	0.918889	-0.068741	Eukaryotic translation initiation factor 4H
CUST_10431_PI417904088	7.16265e-07	5.61288e-08	1.75946	up	0.718365	-0.096769	Eukaryotic translation initiation factor 6
CUST_32534_PI417904088	0.000453764	0.000146875	2.218	up	0.898391	-0.250865	Excitatory amino acid transporter 3
CUST_33286_PI417904088	0.0013035	0.000478345	1.71885	up	0.656296	-0.12515	Excitatory amino acid transporter 4
CUST_12096_PI417904088	3.0597e-06	3.92791e-07	1.93263	up	0.81914	-0.131424	Exonuclease 1
CUST_3348_PI417904088	1.49083e-07	5.63381e-09	1.84673	up	0.857256	-0.0277163	Exosome complex exonuclease RRP41
CUST_3598_PI417904088	4.16429e-08	7.15832e-10	1.73622	up	0.752513	-0.0434365	Exportin-1
CUST_5107_PI417904088	4.49584e-07	2.91608e-08	1.68599	up	0.729358	-0.0242426	Exportin-2
CUST_17475_PI417904088	4.37964e-06	6.30461e-07	1.52264	up	0.478733	-0.127841	Exportin-5
CUST_14240_PI417904088	6.48318e-08	1.5436e-09	1.86075	up	0.682575	-0.213307	Extracellular superoxide dismutase [Cu-Zn] precursor
CUST_32151_PI417904088	6.00385e-05	1.46116e-05	1.66309	up	0.599434	-0.13443	Ezrin
CUST_28053_PI417904088	4.72806e-07	3.1391e-08	1.50564	up	0.560573	-0.0297998	F-actin-capping protein subunit alpha-2
CUST_1240_PI417904088	0.00635963	0.00276754	1.70773	up	0.626191	-0.145888	Fasciculation and elongation protein zeta-1
CUST_25400_PI417904088	3.08947e-05	6.7427e-06	2.05509	up	0.749296	-0.289906	Fatty acid desaturase 2
CUST_7104_PI417904088	1.69258e-08	1.02069e-10	1.77852	up	0.728859	-0.101816	Fatty acid synthase
CUST_16335_PI417904088	6.56612e-09	4.46358e-12	3.58143	up	1.4956	-0.344939	Fatty acid-binding protein, adipocyte
CUST_23881_PI417904088	1.7521e-07	7.32594e-09	2.44992	up	0.894864	-0.397872	Fatty acid-binding protein, heart
CUST_9152_PI417904088	1.21842e-05	2.22842e-06	7.85887	up	1.54669	-1.42763	Fatty acid-binding protein, intestinal
CUST_17676_PI417904088	7.72218e-07	6.3308e-08	1.59275	down	-0.587857	0.0836631	F-box and leucine-rich repeat protein 4
CUST_30853_PI417904088	0.000207867	6.13807e-05	1.72338	up	0.716212	-0.0690319	F-box only protein 40
CUST_29849_PI417904088	5.84884e-05	1.4153e-05	2.71391	up	1.08549	-0.354883	F-box only protein 5
CUST_40236_PI417904088	0.0042649	0.00177316	1.60752	up	0.559191	-0.125643	Fibroblast growth factor 14
CUST_22457_PI417904088	1.00777e-06	9.20873e-08	1.91256	up	0.812996	-0.122511	Fibroblast growth factor-binding protein 1 precursor
CUST_23596_PI417904088	2.46415e-06	2.94621e-07	2.82686	up	1.23618	-0.26302	Fibulin-1 precursor
CUST_4703_PI417904088	0.000187127	5.42928e-05	1.7108	up	0.736739	-0.0379333	FK506-binding protein 11 precursor
CUST_20575_PI417904088	0.000755476	0.000260518	1.58982	up	0.562086	-0.106781	FK506-binding protein 14 precursor
CUST_19145_PI417904088	1.82817e-07	7.84002e-09	2.00087	up	0.924593	-0.0760342	FK506-binding protein 1A
12_1_22_3	1.43751e-05	2.71715e-06	1.65694	up	0.657272	-0.0712499	FK506-binding protein 2 precursor
CUST_40672_PI417904088	0.000548591	0.000181502	1.70275	up	0.685487	-0.0823808	FK506-binding protein 3
CUST_24042_PI417904088	0.000548198	0.000181334	2.34368	up	0.803804	-0.42497	FK506-binding protein 5
CUST_17447_PI417904088	2.04173e-06	2.32464e-07	2.08325	up	0.859569	-0.199268	Flap endonuclease 1
CUST_20703_PI417904088	8.9033e-07	7.75143e-08	1.74785	up	0.719263	-0.0863201	Flavin reductase
CUST_16218_PI417904088	9.31415e-07	8.22581e-08	2.09703	up	0.804139	-0.264209	Folate receptor alpha precursor
CUST_26472_PI417904088	0.0019584	0.000749886	1.54707	up	0.513325	-0.116209	Follistatin-related protein 1 precursor
CUST_33713_PI417904088	4.58139e-06	6.64844e-07	1.63329	down	-0.561846	0.145935	Forkhead box protein K2
CUST_6194_PI417904088	1.22175e-08	6.00287e-11	2.2858	up	0.899501	-0.293198	Formin-like protein 1
CUST_33095_PI417904088	1.74191e-07	7.21426e-09	1.54992	down	-0.377066	0.255127	Frizzled-8 precursor
CUST_6791_PI417904088	1.46377e-05	2.7729e-06	1.94626	up	0.642878	-0.317826	Fructose-1,6-bisphosphatase isozyme 2
CUST_21898_PI417904088	1.4955e-06	1.5466e-07	1.53597	up	0.541463	-0.0776863	Fructose-bisphosphate aldolase A
CUST_25129_PI417904088	0.000118772	3.21706e-05	1.63829	up	0.575251	-0.136938	Fructose-bisphosphate aldolase C
CUST_33083_PI417904088	4.36811e-05	1.01039e-05	2.49437	up	0.998447	-0.320227	G protein-activated inward rectifier potassium channel 4
CUST_5290_PI417904088	7.253e-07	5.74155e-08	1.58267	down	-0.447542	0.214814	G1/S-specific cyclin-D1
CUST_5274_PI417904088	7.81325e-06	1.29741e-06	1.61333	up	0.686633	-0.00340954	G1/S-specific cyclin-E1
CUST_38185_PI417904088	0.000175263	5.02771e-05	1.66973	up	0.53432	-0.205291	G2 and S phase-expressed protein 1
CUST_15273_PI417904088	1.18558e-06	1.14193e-07	3.84821	up	1.58976	-0.354432	G2/mitotic-specific cyclin-B1
CUST_15565_PI417904088	7.68868e-06	1.2703e-06	2.98909	up	1.26494	-0.314765	G2/mitotic-specific cyclin-B2
CUST_14066_PI417904088	4.23451e-06	6.00593e-07	2.0798	up	0.854799	-0.201643	G2/mitotic-specific cyclin-B3
CUST_10749_PI417904088	9.06713e-05	2.34613e-05	2.75547	up	1.26479	-0.19751	Galectin-2
CUST_37727_PI417904088	1.17715e-06	1.13054e-07	1.5891	down	-0.433729	0.234484	Gamma-aminobutyric acid receptor subunit beta-1 precursor
CUST_12281_PI417904088	1.04452e-06	9.63181e-08	1.71341	up	0.605182	-0.171689	Gamma-aminobutyric acid receptor-associated protein
CUST_24714_PI417904088	1.71633e-08	1.23409e-10	15.3998	up	2.45432	-1.49052	Gamma-crystallin M2
CUST_16998_PI417904088	3.16714e-07	1.73059e-08	2.70577	up	0.809796	-0.626245	Ganglioside GM2 activator precursor
CUST_24945_PI417904088	0.000407596	0.00013006	1.84127	up	0.84323	-0.0374717	Gap junction beta-1 protein
CUST_11315_PI417904088	4.91517e-06	7.24157e-07	1.563	up	0.565193	-0.0791248	GCN1-like protein 1
CUST_10037_PI417904088	3.31691e-07	1.88364e-08	2.6317	up	1.20294	-0.193052	GDP-mannose 4,6 dehydratase
CUST_9866_PI417904088	3.20159e-07	1.7712e-08	2.6347	up	1.19785	-0.199794	Geminin
CUST_11694_PI417904088	8.33686e-07	7.09856e-08	1.85161	up	0.67523	-0.213553	General transcription factor II-I repeat domain-containing protein 2A
CUST_23629_PI417904088	3.21069e-06	4.19091e-07	1.92385	up	0.690296	-0.253697	Glia maturation factor beta
CUST_25557_PI417904088	9.47054e-07	8.42983e-08	2.05826	up	0.658631	-0.382797	Glucosamine--fructose-6-phosphate aminotransferase [isomerizing] 1
CUST_31299_PI417904088	9.99126e-09	3.26927e-11	2.21556	up	0.840802	-0.306869	Glucose-6-phosphate isomerase
CUST_40355_PI417904088	7.71123e-07	6.31645e-08	1.54292	up	0.542117	-0.0835473	Glutamate decarboxylase-like protein 1
CUST_9160_PI417904088	1.6692e-06	1.78665e-07	1.71236	up	0.628988	-0.146994	Glutamine synthetase
CUST_14675_PI417904088	0.000236296	7.0828e-05	1.54915	up	0.524262	-0.107213	Glutamyl aminopeptidase
CUST_14952_PI417904088	1.54739e-06	1.6175e-07	1.55402	up	0.520418	-0.115591	Glutathione peroxidase 1
CUST_22615_PI417904088	6.44219e-07	4.8869e-08	1.66667	up	0.612931	-0.124037	Glutathione reductase, mitochondrial precursor
CUST_14064_PI417904088	2.02021e-07	9.25117e-09	2.00837	up	0.794945	-0.211078	Glutathione S-transferase
CUST_5864_PI417904088	1.20357e-08	5.77953e-11	3.17829	up	1.40432	-0.263928	Glutathione S-transferase 3
5_3_8_21	1.12439e-06	1.065e-07	1.99702	up	0.747074	-0.250777	Glutathione S-transferase alpha-4
CUST_8247_PI417904088	6.45183e-06	1.02285e-06	1.93388	up	0.77995	-0.171552	Glutathione S-transferase P 1
CUST_661_PI417904088	2.17322e-06	2.51367e-07	2.82085	up	1.04064	-0.455489	Glutathione S-transferase theta-1
CUST_15119_PI417904088	1.07595e-06	9.98897e-08	1.6107	up	0.537944	-0.14974	Glutathione transferase omega-1
CUST_1000_PI417904088	2.91558e-07	1.5421e-08	1.58348	up	0.513404	-0.149694	Glycerol-3-phosphate acyltransferase, mitochondrial precursor
CUST_16363_PI417904088	6.15853e-05	1.50309e-05	1.84119	up	0.541704	-0.338933	Glycerol-3-phosphate dehydrogenase [NAD+], cytoplasmic
CUST_11441_PI417904088	1.25091e-06	1.22084e-07	1.62281	up	0.648162	-0.0503367	Glycine cleavage system H protein, mitochondrial precursor
CUST_2220_PI417904088	0.000177754	5.11528e-05	1.68202	up	0.462785	-0.287411	Glycine dehydrogenase [decarboxylating], mitochondrial precursor
CUST_712_PI417904088	4.71994e-05	1.10665e-05	1.50745	up	0.45534	-0.136772	Glycolipid transfer protein
CUST_32904_PI417904088	0.000475516	0.000154711	1.56574	up	0.392593	-0.254247	Glycosyltransferase 8 domain-containing protein 4
CUST_3975_PI417904088	0.00512183	0.00217613	1.59779	up	0.72295	0.0468695	Glycyl-tRNA synthetase
CUST_24807_PI417904088	0.000263294	7.98364e-05	1.89761	up	0.666441	-0.257744	Glyoxalase domain-containing protein 5
CUST_23954_PI417904088	0.00101657	0.000362864	3.08837	up	0.986763	-0.640083	Glyoxylate reductase/hydroxypyruvate reductase
CUST_25532_PI417904088	3.26184e-07	1.8274e-08	1.56167	up	0.510084	-0.133007	GMP reductase 2
CUST_21078_PI417904088	0.00235186	0.000916912	2.70276	up	1.64299	0.208557	Gonadotropin subunit beta-2 precursor
CUST_22045_PI417904088	2.11959e-07	9.94224e-09	2.62818	up	0.95796	-0.436104	G-protein-signaling modulator 1
CUST_21126_PI417904088	8.54896e-07	7.34179e-08	2.5635	up	0.901821	-0.456292	GRAM domain-containing protein 3
CUST_8705_PI417904088	1.29867e-05	2.40071e-06	1.62531	up	0.396718	-0.303994	Growth arrest-specific protein 8
CUST_3437_PI417904088	0.000749398	0.000258266	1.54051	up	0.350055	-0.273357	GTP-binding protein REM 2
CUST_18682_PI417904088	1.08036e-06	1.00825e-07	1.57644	up	0.611981	-0.0446931	GTP-binding protein SAR1a
CUST_11238_PI417904088	2.21282e-08	2.06863e-10	1.55298	up	0.598649	-0.0363927	Guanine nucleotide exchange factor MSS4
CUST_27390_PI417904088	0.0011947	0.000433255	1.65642	up	0.441834	-0.286238	Guanine nucleotide-binding protein alpha-13 subunit
CUST_22452_PI417904088	1.34917e-05	2.51824e-06	1.86118	up	0.775737	-0.120478	Guanine nucleotide-binding protein G(I)/G(S)/G(O) subunit gamma-5 precursor
CUST_3617_PI417904088	9.17737e-09	2.31855e-11	1.67982	up	0.618015	-0.130289	Guanine nucleotide-binding protein G(I)/G(S)/G(T) subunit beta-1
CUST_4660_PI417904088	1.0345e-05	1.81212e-06	1.50617	up	0.621342	0.030459	H/ACA ribonucleoprotein complex subunit 1
CUST_19560_PI417904088	2.7031e-05	5.77342e-06	1.50054	up	0.498647	-0.0868305	H/ACA ribonucleoprotein complex subunit 2-like protein
CUST_660_PI417904088	1.26489e-07	4.36626e-09	1.7985	up	0.721218	-0.125578	H/ACA ribonucleoprotein complex subunit 3
CUST_6204_PI417904088	7.09971e-06	1.15076e-06	1.56505	up	0.619103	-0.0271054	H/ACA ribonucleoprotein complex subunit 4
CUST_14268_PI417904088	1.49344e-05	2.83951e-06	2.61286	up	1.28676	-0.0988685	Haloacid dehalogenase-like hydrolase domain-containing protein 1A
CUST_6582_PI417904088	3.87465e-06	5.38498e-07	1.5262	up	0.379335	-0.230606	HCLS1-associated protein X-1
CUST_27382_PI417904088	2.61516e-07	1.34134e-08	1.798	down	-0.775387	0.0710023	Headcase protein homolog
CUST_9406_PI417904088	0.000582771	0.000194311	1.58665	up	0.591751	-0.0742326	Heat shock 70 kDa protein 4
CUST_41653_PI417904088	7.60268e-07	6.14488e-08	1.51585	up	0.466926	-0.133204	Heat shock factor-binding protein 1
CUST_17998_PI417904088	2.15608e-05	4.434e-06	2.39875	up	1.05123	-0.211055	Heat shock protein HSP 90-beta
CUST_17703_PI417904088	5.57816e-07	3.94808e-08	1.52806	up	0.463154	-0.148544	Hemoglobin subunit alpha
CUST_26856_PI417904088	0.000302836	9.3618e-05	1.52105	up	0.483037	-0.122026	Hepatoma-derived growth factor
CUST_4037_PI417904088	7.49758e-08	1.97236e-09	1.72937	up	0.72547	-0.0647756	Heterogeneous nuclear ribonucleoprotein A/B
CUST_24697_PI417904088	0.000418565	0.000134201	1.86038	up	0.723884	-0.171716	Heterogeneous nuclear ribonucleoprotein A0
CUST_24736_PI417904088	2.80039e-07	1.46558e-08	1.86276	up	0.808484	-0.0889557	Heterogeneous nuclear ribonucleoprotein A1
CUST_23901_PI417904088	0.000155941	4.41159e-05	1.77818	up	0.756539	-0.0738604	Heterogeneous nuclear ribonucleoprotein G
CUST_27946_PI417904088	6.08488e-08	1.39828e-09	2.62266	up	1.24765	-0.14338	Heterogeneous nuclear ribonucleoprotein L
CUST_4104_PI417904088	3.72114e-06	5.11466e-07	1.55451	up	0.572523	-0.0639337	Heterogeneous nuclear ribonucleoprotein Q
CUST_33538_PI417904088	4.38606e-06	6.31857e-07	1.62783	up	0.62131	-0.0816369	Heterogeneous nuclear ribonucleoprotein U
CUST_25232_PI417904088	2.11959e-07	9.90065e-09	1.58814	up	0.509709	-0.15763	HIG1 domain family member 2A
CUST_20885_PI417904088	1.17248e-05	2.12236e-06	1.85422	up	0.78369	-0.107124	High affinity copper uptake protein 1
CUST_1718_PI417904088	2.81526e-07	1.47924e-08	2.0842	up	0.816033	-0.243458	High mobility group protein B2
CUST_18392_PI417904088	3.8296e-06	5.30638e-07	1.60988	down	-0.498588	0.188364	Highly divergent homeobox
CUST_29535_PI417904088	4.41048e-05	1.02059e-05	1.5798	up	0.487141	-0.172598	Histamine H3 receptor
CUST_5175_PI417904088	6.12893e-08	1.41611e-09	1.74799	up	0.750104	-0.0555938	Histidine triad nucleotide-binding protein 1
CUST_11298_PI417904088	1.77552e-05	3.49322e-06	1.73809	up	0.659851	-0.137651	Histone acetyltransferase type B catalytic subunit
CUST_1913_PI417904088	4.28957e-08	7.50636e-10	2.45039	up	1.08336	-0.209646	Histone deacetylase 2
CUST_25295_PI417904088	4.52401e-08	8.50081e-10	1.64592	up	0.677405	-0.0414882	Histone deacetylase 3
CUST_12685_PI417904088	2.27106e-07	1.09921e-08	1.68802	up	0.647216	-0.108116	Histone demethylase JARID1A
CUST_40404_PI417904088	4.52433e-08	8.56149e-10	2.19083	up	1.00058	-0.130894	Histone H2A.x
CUST_20544_PI417904088	2.17872e-08	1.87672e-10	3.5685	up	1.68346	-0.151857	Histone H2A.Z
CUST_7700_PI417904088	1.7521e-07	7.30501e-09	1.92382	up	0.877712	-0.0662599	Histone H2AV
CUST_9059_PI417904088	7.07358e-08	1.80667e-09	2.56709	up	1.19638	-0.163757	Histone H3
8_2_20_10	2.08629e-07	9.59731e-09	2.10577	up	1.02357	-0.0507735	Histone H3.3
CUST_25225_PI417904088	6.89081e-05	1.71251e-05	1.65215	up	0.492136	-0.232211	Histone H3-like centromeric protein A
CUST_300_PI417904088	7.94697e-07	6.59805e-08	1.72123	up	0.633039	-0.150401	Histone RNA hairpin-binding protein
CUST_23119_PI417904088	0.000155968	4.41343e-05	1.83955	up	0.650379	-0.228975	Histone-arginine methyltransferase CARM1
CUST_32220_PI417904088	2.17536e-07	1.03401e-08	1.77119	up	0.742134	-0.0825837	Histone-binding protein RBBP4
CUST_14842_PI417904088	9.33035e-05	2.42925e-05	1.62215	up	0.540809	-0.157098	Homologous-pairing protein 2 homolog
CUST_18782_PI417904088	1.25091e-06	1.22137e-07	1.50596	down	-0.48369	0.106998	Hormone-sensitive lipase
CUST_19592_PI417904088	2.1386e-07	1.00761e-08	1.66506	up	0.558675	-0.176896	Hsp90 co-chaperone Cdc37
CUST_19453_PI417904088	1.89175e-06	2.09983e-07	1.6044	up	0.647741	-0.0342944	Hypoxanthine-guanine phosphoribosyltransferase
CUST_9332_PI417904088	8.94058e-07	7.80255e-08	2.08652	up	0.926232	-0.134866	Hypoxia up-regulated protein 1 precursor
CUST_19352_PI417904088	1.51535e-06	1.57662e-07	1.7173	up	0.784046	0.00390766	Immediate early response 3-interacting protein 1
CUST_31787_PI417904088	1.02354e-05	1.78915e-06	2.8759	up	0.697325	-0.82669	Immunoglobulin superfamily member 10 precursor
CUST_22211_PI417904088	4.64182e-08	9.23527e-10	1.8377	up	0.816126	-0.0617735	Importin subunit alpha-2
CUST_5346_PI417904088	4.95477e-07	3.32755e-08	2.65345	up	1.10405	-0.303816	Inner centromere protein
CUST_17549_PI417904088	9.91937e-08	3.0665e-09	1.93136	up	0.891845	-0.0577742	Inorganic pyrophosphatase
CUST_11502_PI417904088	1.77068e-05	3.47998e-06	1.55496	up	0.681719	0.044843	Inosine-5'-monophosphate dehydrogenase 2
CUST_6354_PI417904088	4.60598e-06	6.70591e-07	2.22869	up	0.81089	-0.345303	Insulin-like growth factor-binding protein 4 precursor
CUST_29874_PI417904088	2.05321e-05	4.18244e-06	1.921	up	0.454511	-0.487345	Integrin alpha-6 precursor
CUST_8340_PI417904088	3.81498e-05	8.63674e-06	4.21656	up	0.812912	-1.26315	Integrin alpha-8 precursor
CUST_29108_PI417904088	0.00353657	0.00143959	1.53435	up	0.412806	-0.204819	Integrin alpha-V precursor
CUST_31437_PI417904088	2.87532e-08	3.46183e-10	1.77655	up	0.777706	-0.0513697	Interferon-induced, double-stranded RNA-activated protein kinase
CUST_20867_PI417904088	1.12549e-05	2.01538e-06	1.59683	down	-0.583998	0.0912118	interleukin 4 receptor
CUST_24063_PI417904088	4.29522e-08	7.8212e-10	2.37464	up	1.19603	-0.0516765	Interleukin enhancer-binding factor 2 homolog
CUST_8868_PI417904088	1.70563e-08	1.09511e-10	3.59792	up	1.46908	-0.378085	Interleukin-13 receptor alpha-2 chain precursor
CUST_2902_PI417904088	6.17822e-07	4.54123e-08	2.08178	up	0.931724	-0.126091	Intracellular hyaluronan-binding protein 4
CUST_8165_PI417904088	6.38104e-07	4.82467e-08	1.83109	up	0.679867	-0.192834	Iron-sulfur cluster assembly 1 homolog, mitochondrial precursor
CUST_17028_PI417904088	2.48672e-05	5.2403e-06	1.51741	up	0.498336	-0.103275	Isocitrate dehydrogenase [NAD] subunit alpha, mitochondrial precursor
CUST_39848_PI417904088	1.46227e-05	2.76904e-06	2.56989	up	0.954565	-0.40714	Isocitrate dehydrogenase [NADP] cytoplasmic
CUST_23589_PI417904088	4.07471e-07	2.4559e-08	1.5291	down	-0.469246	0.143442	JmjC domain-containing histone demethylation protein 3B
CUST_18290_PI417904088	1.7847e-05	3.51624e-06	1.62962	down	-0.605391	0.0991463	JmjC domain-containing histone demethylation protein 3C
CUST_40523_PI417904088	3.22385e-06	4.21575e-07	1.74248	up	0.704558	-0.0965838	Junction plakoglobin
CUST_30573_PI417904088	1.04619e-05	1.84112e-06	2.3458	up	1.00403	-0.226052	Kelch domain-containing protein 2
CUST_23150_PI417904088	0.00601996	0.00259836	3.81901	up	1.16136	-0.771833	Kelch-like protein 20
CUST_17966_PI417904088	6.20974e-07	4.59389e-08	1.96628	up	0.850037	-0.125431	Keratinocytes-associated protein 2
CUST_22162_PI417904088	2.1213e-05	4.34623e-06	1.66821	up	0.612027	-0.126273	KH domain-containing, RNA-binding, signal transduction-associated protein 1
CUST_7031_PI417904088	6.32381e-05	1.55091e-05	1.63477	up	0.590845	-0.118243	Kinesin-1 heavy chain
CUST_22699_PI417904088	9.37156e-07	8.28955e-08	1.88829	up	0.925654	0.00857269	Kinesin-like protein KIF15
CUST_4900_PI417904088	0.00405548	0.0016748	1.66243	up	0.476798	-0.256493	Kinesin-like protein KIF20A
CUST_671_PI417904088	3.37124e-06	4.47419e-07	3.25076	up	1.20029	-0.50049	Kinesin-like protein KIF23
CUST_4981_PI417904088	1.47378e-07	5.55567e-09	3.037	up	1.28151	-0.321135	Kinesin-like protein KIF2C
CUST_14904_PI417904088	0.00131731	0.000484698	2.34659	up	1.0042	-0.226365	Kinesin-related motor protein Eg5 1
CUST_17070_PI417904088	9.2385e-05	2.39883e-05	2.24755	up	0.787283	-0.381073	Kinesin-related motor protein Eg5 2
CUST_15218_PI417904088	4.0427e-06	5.66636e-07	2.0738	up	0.860771	-0.191503	Kinetochore protein NDC80 homolog
CUST_3543_PI417904088	0.000113453	3.04995e-05	1.50686	up	0.447568	-0.143981	Kinetochore protein Spc24
CUST_11432_PI417904088	4.52696e-07	2.95601e-08	3.07927	up	1.42459	-0.198005	Kinetochore-associated protein 1
CUST_18575_PI417904088	3.71296e-07	2.18349e-08	1.99442	up	0.73583	-0.260141	Kinetochore-associated protein NSL1 homolog
CUST_41070_PI417904088	4.25024e-07	2.62368e-08	1.5528	up	0.569184	-0.0656847	KRR1 small subunit processome component homolog
CUST_8767_PI417904088	4.47999e-06	6.47882e-07	1.5012	up	0.477257	-0.10886	Kynurenine--oxoglutarate transaminase 3
CUST_15127_PI417904088	4.35409e-06	6.24826e-07	1.62798	up	0.607572	-0.0955125	Lamin-B receptor
CUST_12537_PI417904088	0.00021177	6.2651e-05	2.02168	up	0.930119	-0.0854354	Lamin-B1
CUST_40632_PI417904088	1.11199e-06	1.04552e-07	2.55913	up	1.15531	-0.200348	Lamin-B2
CUST_36474_PI417904088	0.00333044	0.00134895	1.71169	up	0.690084	-0.0853372	Laminin subunit alpha-1 precursor
CUST_10397_PI417904088	7.21567e-05	1.80731e-05	1.72026	up	0.69683	-0.0857949	Laminin subunit beta-1 precursor
CUST_40437_PI417904088	1.30856e-06	1.29864e-07	1.58149	up	0.601963	-0.0593194	LanC-like protein 1
CUST_24397_PI417904088	0.000195518	5.71084e-05	1.53966	up	0.379948	-0.242662	L-asparaginase
CUST_15099_PI417904088	0.00924024	0.00416772	1.57315	up	0.56715	-0.0865073	Lens fiber membrane intrinsic protein
CUST_32614_PI417904088	9.99126e-09	3.3376e-11	1.71305	down	-0.678987	0.0975805	Lethal(3)malignant brain tumor-like 3 protein
CUST_33194_PI417904088	3.45851e-06	4.63093e-07	2.10854	up	0.784021	-0.292223	Leucine-rich repeat and immunoglobulin-like domain-containing nogo receptor-interacting protein 3 precursor
CUST_1656_PI417904088	1.44091e-06	1.4721e-07	1.70208	up	0.639385	-0.12791	Leucine-rich repeat and WD repeat-containing protein 1
CUST_11583_PI417904088	0.00122596	0.000446222	1.71573	up	0.729962	-0.0488562	Leucine-rich repeat-containing protein 17 precursor
CUST_12648_PI417904088	2.43432e-05	5.10785e-06	1.60861	up	0.638742	-0.0470706	Leucine-rich repeat-containing protein 20
CUST_9943_PI417904088	0.000113281	3.0431e-05	1.53101	up	0.553681	-0.0607995	Leucine-rich repeat-containing protein 59
CUST_19784_PI417904088	1.95075e-07	8.75657e-09	1.5798	down	-0.47682	0.182925	Leucine-rich repeat-containing protein KIAA1731
CUST_9292_PI417904088	0.000299393	9.23662e-05	1.57646	up	0.616397	-0.0402914	Leucyl-tRNA synthetase, cytoplasmic
CUST_36981_PI417904088	1.05231e-06	9.72082e-08	1.63543	up	0.538804	-0.170864	Leukemia inhibitory factor receptor precursor
CUST_13517_PI417904088	1.98142e-05	4.00034e-06	1.55805	up	0.44384	-0.195898	LIM and senescent cell antigen-like-containing domain protein 1
CUST_5029_PI417904088	7.5836e-05	1.91213e-05	1.52302	down	-0.438198	0.168736	LIM domain only protein 7
CUST_7704_PI417904088	2.74568e-08	3.22932e-10	3.38717	up	1.21863	-0.541445	LIM domain transcription factor LMO4.1
CUST_33291_PI417904088	0.000159475	4.52487e-05	1.51569	down	-0.375235	0.22474	LIM domain-binding protein 2
CUST_8771_PI417904088	4.04431e-05	9.24599e-06	2.28006	up	0.835355	-0.353715	Lipase member H precursor
CUST_22258_PI417904088	0.000531472	0.000175098	1.65786	up	0.672601	-0.0567197	Lipid phosphate phosphohydrolase 1
CUST_26310_PI417904088	4.07833e-05	9.34078e-06	1.91374	up	0.449902	-0.48649	Lipid phosphate phosphohydrolase 2
CUST_38555_PI417904088	7.04864e-09	8.82981e-12	4.01634	up	1.70838	-0.297496	Lipin-2
CUST_13651_PI417904088	3.07727e-06	3.96196e-07	2.35963	up	0.980188	-0.258373	Lipoma HMGIC fusion partner-like 4 protein
CUST_16391_PI417904088	4.29363e-07	2.69122e-08	2.35415	up	0.816174	-0.419033	Lipopolysaccharide-induced tumor necrosis factor-alpha factor homolog
CUST_24710_PI417904088	3.00192e-07	1.6003e-08	3.33691	up	1.3483	-0.390217	Lipoprotein lipase precursor
CUST_38470_PI417904088	2.86378e-06	3.56154e-07	1.57919	up	0.547917	-0.111266	Lipoyl synthase, mitochondrial precursor
CUST_18793_PI417904088	0.000715851	0.000244716	1.54637	down	-0.389189	0.239693	Liprin-beta-1
CUST_11813_PI417904088	1.58078e-07	6.25975e-09	1.8606	up	0.745545	-0.150221	Lon protease homolog, mitochondrial precursor
CUST_37943_PI417904088	8.219e-06	1.38022e-06	2.25199	up	0.736236	-0.434967	Long-chain fatty acid transport protein 6
CUST_25695_PI417904088	2.66122e-05	5.66681e-06	1.65748	up	0.632328	-0.0966676	Long-chain-fatty-acid--CoA ligase ACSBG2
CUST_22802_PI417904088	8.12841e-07	6.77132e-08	1.56934	up	0.47343	-0.176724	Low density lipoprotein receptor adapter protein 1-B
CUST_9909_PI417904088	2.4768e-07	1.2359e-08	1.71882	up	0.707823	-0.0735995	Low molecular weight phosphotyrosine protein phosphatase
CUST_15014_PI417904088	5.58612e-06	8.52944e-07	1.51894	up	0.525341	-0.0777252	Lupus La protein homolog
CUST_23039_PI417904088	5.33516e-07	3.69922e-08	1.74251	up	0.782514	-0.0186491	L-xylulose reductase
CUST_21440_PI417904088	1.6304e-06	1.73036e-07	2.61386	up	1.20526	-0.180924	Lymphokine-activated killer T-cell-originated protein kinase homolog
CUST_6338_PI417904088	4.31655e-06	6.17037e-07	1.72615	down	-0.444774	0.342782	Lysosomal acid lipase/cholesteryl ester hydrolase precursor
CUST_11496_PI417904088	1.78357e-08	1.32815e-10	1.77307	down	-0.692599	0.133652	Lysosomal alpha-glucosidase precursor
CUST_25682_PI417904088	0.00401943	0.00165739	1.9884	up	0.543369	-0.448243	Macrophage mannose receptor 1 precursor
CUST_30996_PI417904088	2.89006e-06	3.63103e-07	1.98586	up	0.666676	-0.323085	Major facilitator superfamily domain-containing protein 2-A
11_3_5_15	3.50918e-07	2.01583e-08	1.62399	up	0.580754	-0.118789	MAK16-like protein RBM13
CUST_10463_PI417904088	3.73503e-05	8.41415e-06	1.50688	up	0.481477	-0.110088	Malate dehydrogenase, cytoplasmic
CUST_13690_PI417904088	9.1204e-07	8.01026e-08	1.56093	up	0.517401	-0.125008	Malate dehydrogenase, mitochondrial precursor
CUST_8256_PI417904088	2.63918e-06	3.20875e-07	2.26286	up	1.02755	-0.150598	Mannose receptor-like protein 2 precursor
CUST_32103_PI417904088	5.39877e-07	3.76099e-08	2.65688	up	1.30431	-0.105428	Mannose receptor-like protein 2 precursor
CUST_27414_PI417904088	9.96534e-06	1.73036e-06	1.58244	down	-0.490018	0.172132	MAP/microtubule affinity-regulating kinase 3
CUST_39548_PI417904088	2.24718e-05	4.65908e-06	1.58439	down	-0.5314	0.13253	Mastermind-like protein 3
CUST_38843_PI417904088	2.95901e-05	6.41588e-06	1.65365	up	0.594794	-0.130856	Mdm2-binding protein
CUST_23780_PI417904088	3.84437e-08	5.83411e-10	1.63732	up	0.598446	-0.112887	Mediator of RNA polymerase II transcription subunit 10
CUST_12776_PI417904088	8.13677e-06	1.36189e-06	1.54218	up	0.562173	-0.0627949	Mediator of RNA polymerase II transcription subunit 20
CUST_26249_PI417904088	5.72058e-06	8.76659e-07	1.958	up	0.636866	-0.332518	Membrane-associated progesterone receptor component 1
CUST_29026_PI417904088	0.000341791	0.000106993	1.91459	up	0.699546	-0.237492	Membrane-associated transporter protein
CUST_20372_PI417904088	0.00106105	0.000379922	1.67383	down	-0.578026	0.165126	Metabotropic glutamate receptor 8 precursor
CUST_2866_PI417904088	8.73609e-05	2.24467e-05	1.50403	up	0.511194	-0.0776372	Metallothionein
CUST_14957_PI417904088	0.000141825	3.95994e-05	1.61828	up	0.575344	-0.119115	Metal-response element-binding transcription factor 2
CUST_16149_PI417904088	5.88924e-07	4.2353e-08	1.51389	up	0.550035	-0.0482238	Methionine aminopeptidase 1
CUST_26218_PI417904088	2.96673e-06	3.75358e-07	2.42279	up	0.900124	-0.376546	Methylcrotonoyl-CoA carboxylase subunit alpha, mitochondrial precursor
CUST_12452_PI417904088	0.000187917	5.45349e-05	1.69708	up	0.487839	-0.275212	Methylmalonate-semialdehyde dehydrogenase [acylating], mitochondrial precursor
CUST_17091_PI417904088	4.40369e-06	6.35316e-07	2.01269	up	1.0392	0.0300732	Methylosome protein 50
CUST_11016_PI417904088	6.56612e-09	4.29897e-12	3.96029	up	1.64688	-0.338727	microtubule-associated protein 6
CUST_26689_PI417904088	1.03107e-07	3.25057e-09	1.82438	up	0.73606	-0.131347	Microtubule-associated protein RP/EB family member 1
10_1_4_4	2.09531e-08	1.74621e-10	1.98777	up	0.862115	-0.129038	Microtubule-associated protein RP/EB family member 3
CUST_15506_PI417904088	3.86796e-08	5.94781e-10	1.58992	up	0.563282	-0.105676	Microtubule-associated proteins 1A/1B light chain 3C precursor
CUST_1522_PI417904088	3.10693e-05	6.78729e-06	1.57842	up	0.480725	-0.177757	Mid1-interacting protein 1
CUST_13484_PI417904088	0.00028476	8.72175e-05	1.6229	up	0.641164	-0.0574056	Minor histocompatibility antigen H13
CUST_822_PI417904088	3.11457e-07	1.67769e-08	1.58723	up	0.60165	-0.0648632	Mitochondrial 28S ribosomal protein S25
CUST_663_PI417904088	7.92447e-06	1.31918e-06	1.62784	up	0.588854	-0.114106	Mitochondrial 28S ribosomal protein S6
CUST_5285_PI417904088	9.03089e-06	1.54296e-06	1.8807	up	0.718459	-0.192807	Mitochondrial carnitine/acylcarnitine carrier protein
12_3_1_17	8.12819e-06	1.35649e-06	1.52085	up	0.473617	-0.131263	Mitochondrial carrier homolog 2
CUST_3327_PI417904088	9.91937e-08	3.07197e-09	1.78881	up	0.701812	-0.137189	Mitochondrial import inner membrane translocase subunit Tim9
CUST_36087_PI417904088	4.33387e-06	6.19814e-07	1.9622	up	0.825908	-0.146562	Mitochondrial import receptor subunit TOM22 homolog
CUST_40400_PI417904088	6.29595e-07	4.719e-08	1.80398	up	0.833891	-0.0172921	Mitochondrial import receptor subunit TOM40 homolog
CUST_19379_PI417904088	9.53691e-06	1.64346e-06	1.57044	up	0.510535	-0.140637	Mitochondrial inner membrane protein
CUST_22236_PI417904088	2.09815e-05	4.29005e-06	1.56542	up	0.546516	-0.100032	Mitochondrial ribosomal protein 63
CUST_2024_PI417904088	1.21871e-07	4.15593e-09	2.36434	up	1.0101	-0.231336	Mitochondrial uncoupling protein 2
CUST_6788_PI417904088	6.2732e-07	4.68726e-08	1.63188	up	0.625322	-0.0812105	Mitochondrial-processing peptidase subunit beta, mitochondrial precursor
CUST_15853_PI417904088	4.65543e-06	6.79545e-07	1.77125	up	0.654546	-0.170225	Mitogen-activated protein kinase 12
CUST_20350_PI417904088	0.000252978	7.63917e-05	1.52384	down	-0.415638	0.192077	Mitogen-activated protein kinase kinase kinase 6
CUST_3300_PI417904088	0.000196673	5.75142e-05	1.55554	up	0.50042	-0.136993	Mitotic checkpoint protein BUB3
CUST_19873_PI417904088	1.63109e-05	3.14436e-06	2.93948	up	1.11507	-0.440487	Mitotic checkpoint serine/threonine-protein kinase BUB1
CUST_6885_PI417904088	0.000661487	0.000223411	2.24324	up	1.01693	-0.148651	Mitotic checkpoint serine/threonine-protein kinase BUB1 beta
CUST_7936_PI417904088	2.84858e-07	1.5027e-08	1.67138	up	0.676544	-0.064492	MKI67 FHA domain-interacting nucleolar phosphoprotein-like
CUST_9157_PI417904088	3.246e-07	1.81626e-08	2.24516	up	0.909998	-0.256822	Moesin
CUST_22442_PI417904088	2.83408e-05	6.1084e-06	1.6327	up	0.708235	0.000975291	Monocarboxylate transporter 2
CUST_23363_PI417904088	1.52039e-06	1.58293e-07	1.99254	up	0.825199	-0.169411	Monocarboxylate transporter 9
CUST_17894_PI417904088	1.88434e-05	3.76626e-06	2.068	up	0.834356	-0.213878	M-phase phosphoprotein 1
CUST_19374_PI417904088	0.00607661	0.00262635	1.55288	up	0.356026	-0.278922	M-phase phosphoprotein 6
CUST_25868_PI417904088	1.82712e-05	3.62398e-06	1.6607	up	0.663494	-0.0682956	mRNA turnover protein 4 homolog
CUST_31805_PI417904088	1.56291e-06	1.6435e-07	1.52728	up	0.563403	-0.0475618	Mucin-5AC precursor
CUST_15961_PI417904088	4.29268e-08	7.6141e-10	1.7742	up	0.629113	-0.198056	Multifunctional protein ADE2
CUST_7854_PI417904088	1.03847e-05	1.82269e-06	1.56364	up	0.586016	-0.058895	Myb-binding protein 1A-like protein
CUST_6095_PI417904088	6.75715e-05	1.67541e-05	1.87148	up	0.785146	-0.119032	Myelin and lymphocyte protein
CUST_25336_PI417904088	6.91304e-08	1.74161e-09	1.71459	up	0.680214	-0.0976456	Myelin expression factor 2
CUST_6019_PI417904088	3.0597e-06	3.9287e-07	1.87076	up	0.62549	-0.278134	Myeloid-associated differentiation marker
CUST_25480_PI417904088	6.08488e-08	1.4017e-09	1.76807	up	0.608425	-0.213751	Myosin light polypeptide 6
CUST_6596_PI417904088	2.7744e-06	3.42528e-07	1.5309	up	0.470277	-0.144102	Myosin regulatory light chain 2, smooth muscle isoform
CUST_10042_PI417904088	0.00102725	0.000366818	1.51516	up	0.568318	-0.0311507	Myristoylated alanine-rich C-kinase substrate
CUST_16965_PI417904088	4.49919e-05	1.0455e-05	2.18471	up	0.738835	-0.388605	N-acetylneuraminate lyase
CUST_15261_PI417904088	3.54185e-05	7.90995e-06	1.89953	up	0.80069	-0.124956	NAD(P) transhydrogenase, mitochondrial precursor
CUST_12663_PI417904088	1.00053e-06	9.13558e-08	1.58072	up	0.55118	-0.109402	NADH dehydrogenase [ubiquinone] 1 alpha subcomplex subunit 10, mitochondrial precursor
CUST_4678_PI417904088	9.94308e-07	9.07187e-08	1.53466	up	0.48303	-0.134888	NADH dehydrogenase [ubiquinone] 1 alpha subcomplex subunit 2
CUST_8895_PI417904088	1.03017e-07	3.24056e-09	1.60841	up	0.635113	-0.0505191	NADH dehydrogenase [ubiquinone] 1 alpha subcomplex subunit 3
CUST_23212_PI417904088	0.000352583	0.000110763	1.84487	up	0.653493	-0.230028	NADH dehydrogenase [ubiquinone] 1 alpha subcomplex subunit 4
CUST_25743_PI417904088	1.07413e-06	9.96466e-08	1.58225	up	0.53134	-0.13064	NADH dehydrogenase [ubiquinone] 1 alpha subcomplex subunit 5
CUST_3638_PI417904088	1.5626e-07	6.12234e-09	1.62681	up	0.626596	-0.075448	NADH dehydrogenase [ubiquinone] 1 beta subcomplex subunit 1
CUST_20364_PI417904088	2.90121e-05	6.26924e-06	1.50295	up	0.489967	-0.0978296	NADH dehydrogenase [ubiquinone] 1 beta subcomplex subunit 10
CUST_22819_PI417904088	1.43748e-08	7.70309e-11	1.9929	up	0.88824	-0.106629	NADH dehydrogenase [ubiquinone] 1 beta subcomplex subunit 4
CUST_9080_PI417904088	4.89716e-05	1.15263e-05	1.51684	up	0.454586	-0.146484	NADH dehydrogenase [ubiquinone] iron-sulfur protein 2, mitochondrial precursor
CUST_25867_PI417904088	4.64182e-08	9.23907e-10	1.68686	up	0.579103	-0.175233	NADH dehydrogenase [ubiquinone] iron-sulfur protein 5
CUST_31267_PI417904088	1.91933e-07	8.4867e-09	2.24356	up	1.10464	-0.0611477	NADH-cytochrome b5 reductase 2
CUST_28320_PI417904088	6.67459e-05	1.65042e-05	1.51708	up	0.482849	-0.118452	Natural resistance-associated macrophage protein 2
CUST_25777_PI417904088	4.021e-05	9.18151e-06	1.756	up	0.471742	-0.340554	Nebulette
CUST_3705_PI417904088	3.84437e-08	5.8444e-10	1.62314	up	0.621363	-0.0774245	NEDD8 precursor
CUST_25078_PI417904088	6.13363e-07	4.46149e-08	1.75487	up	0.732519	-0.0788448	Negative elongation factor A
CUST_19175_PI417904088	1.45367e-07	5.4358e-09	1.51719	up	0.530599	-0.0708068	Negative elongation factor D
CUST_22785_PI417904088	4.16429e-08	7.14882e-10	1.89386	up	0.810313	-0.111013	Neighbor of COX4
CUST_2857_PI417904088	4.88065e-05	1.14841e-05	2.52305	up	1.16718	-0.167985	Neural cell adhesion molecule L1-like protein precursor
CUST_14388_PI417904088	0.000986123	0.000350381	2.25754	up	1.0241	-0.15065	Neurofilament light polypeptide
CUST_31377_PI417904088	3.79151e-05	8.57305e-06	1.85403	up	0.365228	-0.525437	Neuroglobin-1
CUST_11055_PI417904088	3.28074e-08	4.47508e-10	2.5634	up	1.20691	-0.151151	Neutral alpha-glucosidase AB precursor
CUST_20692_PI417904088	8.21914e-08	2.28975e-09	1.58973	down	-0.582337	0.0864409	neutrophil cytosolic factor 4
CUST_21826_PI417904088	7.38981e-05	1.85761e-05	1.734	down	-0.649115	0.144985	Next to BRCA1 gene 1 protein
CUST_13936_PI417904088	7.67188e-07	6.25219e-08	1.62087	up	0.616462	-0.0803078	NF-kappa-B inhibitor-like protein 2
CUST_22223_PI417904088	2.17872e-08	1.87848e-10	2.39786	up	1.15824	-0.103502	NHP2-like protein 1
11_3_21_21	3.71377e-06	5.09937e-07	1.7301	up	0.511984	-0.278874	Nicotinamide riboside kinase 2
CUST_6428_PI417904088	0.00071931	0.000246245	1.58453	down	-0.232146	0.431906	Nodal homolog precursor
CUST_22511_PI417904088	3.10138e-06	4.00164e-07	1.71006	up	0.742672	-0.0313718	Nodal modulator 1 precursor
CUST_26412_PI417904088	1.33301e-06	1.32846e-07	2.2458	up	0.994446	-0.172786	Nostrin
CUST_4767_PI417904088	1.76793e-06	1.92575e-07	1.75286	up	0.711791	-0.0979195	NSFL1 cofactor p47
CUST_14557_PI417904088	3.66737e-06	5.02033e-07	1.61006	up	0.536752	-0.150365	N-terminal EF-hand calcium-binding protein 1
CUST_40646_PI417904088	9.33363e-08	2.8516e-09	2.22609	up	1.09092	-0.0635945	Nuclear autoantigenic sperm protein
CUST_27335_PI417904088	0.000278821	8.50881e-05	1.50275	up	0.484202	-0.103406	Nuclear body protein SP140
CUST_18870_PI417904088	7.04994e-07	5.45796e-08	1.52722	up	0.551976	-0.0589367	Nuclear pore complex protein Nup107
CUST_14622_PI417904088	1.04619e-05	1.84206e-06	1.55646	up	0.573594	-0.0646711	Nuclear pore complex protein Nup155
CUST_9976_PI417904088	4.28957e-08	7.5346e-10	1.65415	up	0.666321	-0.0597686	Nuclear pore complex protein Nup88
CUST_7946_PI417904088	2.48959e-06	2.9801e-07	1.68276	down	-0.612179	0.138653	Nuclear receptor interaction protein
CUST_37331_PI417904088	0.000137294	3.81239e-05	1.72428	up	0.562815	-0.223176	Nuclear receptor subfamily 0 group B member 1
3_1_4_2	1.66409e-07	6.71703e-09	1.89537	up	0.854243	-0.0682357	Nuclear transport factor 2
CUST_25099_PI417904088	1.10912e-05	1.9822e-06	1.54401	up	0.547909	-0.078771	Nucleobindin-1 precursor
CUST_25742_PI417904088	0.000703612	0.000240038	1.68897	up	0.476129	-0.280012	Nucleolar and spindle-associated protein 1
CUST_24176_PI417904088	1.85231e-06	2.04059e-07	1.55164	up	0.588128	-0.0456688	Nucleolar complex protein 3 homolog
CUST_24343_PI417904088	6.43473e-07	4.87676e-08	1.78451	down	-0.676201	0.159323	Nucleolar GTP-binding protein 1
CUST_2132_PI417904088	2.20026e-06	2.55107e-07	1.56755	up	0.628481	-0.0200307	Nucleolin
CUST_20666_PI417904088	0.000186938	5.42249e-05	1.83425	up	0.719606	-0.155583	Nucleophosmin
CUST_23026_PI417904088	1.96309e-07	8.86003e-09	1.81874	up	0.771186	-0.0917504	Nucleoporin Nup43
CUST_40999_PI417904088	9.13082e-05	2.36681e-05	1.50976	up	0.488057	-0.10626	Nucleoporin p54
CUST_22176_PI417904088	4.13671e-08	6.89207e-10	1.78184	up	0.813999	-0.0193726	Nucleoside diphosphate kinase B
CUST_22108_PI417904088	4.52696e-07	2.94915e-08	1.63879	up	0.722572	0.00994439	OB DNA-binding domain-containing protein C16orf175
CUST_4178_PI417904088	5.18779e-06	7.75875e-07	1.63131	up	0.58681	-0.119218	Obg-like ATPase 1
CUST_8796_PI417904088	0.000642277	0.000216431	1.5993	up	0.552235	-0.125209	Occludin
CUST_20507_PI417904088	1.96309e-07	8.86664e-09	1.55721	up	0.580619	-0.0583444	OCIA domain-containing protein 1
CUST_39620_PI417904088	0.000178318	5.13523e-05	2.0325	up	0.963642	-0.0596131	Olfactomedin-like protein 2B precursor
4_4_14_17	3.26705e-07	1.83794e-08	1.66023	down	-0.582784	0.1486	Oocyte zinc finger protein XlCOF6.1
CUST_22841_PI417904088	2.82259e-05	6.07773e-06	2.94816	up	1.35292	-0.206897	Opa-interacting protein 5
CUST_24887_PI417904088	1.73902e-05	3.40911e-06	1.52188	up	0.473883	-0.131971	Origin recognition complex subunit 5
CUST_23583_PI417904088	9.88502e-09	2.88935e-11	3.73529	up	1.49767	-0.403557	Ornithine decarboxylase 1
CUST_25714_PI417904088	6.20992e-06	9.74554e-07	1.53331	up	0.355512	-0.26114	Otoancorin precursor
CUST_27578_PI417904088	1.07556e-05	1.91099e-06	1.63673	up	0.631616	-0.0791965	Outer dense fiber protein 2
CUST_10815_PI417904088	1.18379e-07	4.00391e-09	1.71809	up	0.671482	-0.109322	Overexpressed breast tumor protein homolog
CUST_18244_PI417904088	0.000245588	7.39209e-05	4.36436	up	1.4942	-0.63157	OX-2 membrane glycoprotein precursor
CUST_11658_PI417904088	3.03731e-05	6.61194e-06	1.52531	down	-0.380858	0.228243	Oxysterol-binding protein-related protein 6
CUST_20973_PI417904088	3.34374e-05	7.40199e-06	1.78421	up	0.561057	-0.274226	Parvalbumin-2
CUST_12375_PI417904088	7.09599e-08	1.81733e-09	4.17725	up	1.66374	-0.398815	PCNA-associated factor
CUST_3463_PI417904088	2.80249e-05	6.02743e-06	1.99459	up	0.657606	-0.338485	PDZ domain-containing protein 1
CUST_30355_PI417904088	1.0302e-05	1.80387e-06	3.36518	up	1.58375	-0.166934	Pendrin
8_3_6_18	5.15321e-06	7.67477e-07	1.62466	up	0.63191	-0.068231	Peptidyl-prolyl cis-trans isomerase B precursor
CUST_23305_PI417904088	6.80258e-08	1.66171e-09	1.89437	up	0.895146	-0.0265755	Peptidyl-prolyl cis-trans isomerase G
10_3_8_5	8.77846e-08	2.57813e-09	2.29041	up	1.02377	-0.171843	Peptidyl-prolyl cis-trans isomerase H
CUST_13503_PI417904088	0.00187364	0.0007143	1.67	up	0.777175	0.0373227	Peptidyl-prolyl cis-trans isomerase NIMA-interacting 1
CUST_15240_PI417904088	7.92137e-09	1.70897e-11	1.79364	up	0.752703	-0.0901859	Peptidyl-prolyl cis-trans isomerase NIMA-interacting 4
CUST_15029_PI417904088	1.66641e-08	9.74168e-11	1.92955	up	0.885814	-0.0624487	Peptidyl-prolyl cis-trans isomerase-like 1
CUST_38268_PI417904088	6.71484e-06	1.07576e-06	1.70814	up	0.732719	-0.0397099	Peptidyl-tRNA hydrolase 2, mitochondrial precursor
CUST_13360_PI417904088	1.56861e-05	3.00643e-06	1.80637	up	0.709075	-0.144021	Perforin-1 precursor
CUST_15977_PI417904088	5.83124e-07	4.18807e-08	1.82274	down	-0.741257	0.12485	Periplakin
11_2_17_2	9.49267e-07	8.47036e-08	2.20915	up	1.07042	-0.0730766	Peroxiredoxin
CUST_22305_PI417904088	1.53734e-07	5.91655e-09	1.92466	up	0.559219	-0.385382	Peroxiredoxin-1
CUST_40334_PI417904088	6.94e-05	1.72812e-05	1.73065	up	0.549686	-0.241628	Peroxiredoxin-2
5_3_7_20	3.07937e-06	3.96895e-07	1.68117	up	0.434743	-0.314726	Peroxiredoxin-5, mitochondrial precursor
CUST_13323_PI417904088	6.56612e-09	4.734e-12	2.03009	up	0.862948	-0.158599	Peroxiredoxin-6
CUST_24716_PI417904088	1.19506e-07	4.05867e-09	1.50741	up	0.438257	-0.153813	Peroxisomal 3,2-trans-enoyl-CoA isomerase
CUST_39820_PI417904088	0.000139553	3.88386e-05	1.6802	up	0.638987	-0.109646	PHD finger protein 19
CUST_3854_PI417904088	1.99228e-05	4.02783e-06	1.55934	up	0.554133	-0.0868037	Phenylalanyl-tRNA synthetase alpha chain
CUST_21846_PI417904088	0.000130223	3.58071e-05	1.57878	up	0.457489	-0.201318	Phosducin-like protein
CUST_5952_PI417904088	9.12348e-08	2.75987e-09	1.98808	up	0.833658	-0.157715	Phosphatidylethanolamine-binding protein 1
CUST_10589_PI417904088	8.3321e-08	2.3423e-09	1.74552	up	0.685896	-0.117761	Phosphatidylinositol-4,5-bisphosphate 3-kinase catalytic subunit alpha isoform
CUST_20896_PI417904088	1.33778e-06	1.33415e-07	1.99605	up	0.873375	-0.123774	Phosphoacetylglucosamine mutase
CUST_18801_PI417904088	0.00119619	0.000433888	1.55054	up	0.377466	-0.255305	Phosphoenolpyruvate carboxykinase [GTP], mitochondrial precursor
CUST_7084_PI417904088	7.21531e-05	1.80645e-05	1.55033	down	-0.478352	0.154225	Phosphofurin acidic cluster sorting protein 1
CUST_22003_PI417904088	0.000169215	4.8341e-05	1.59062	up	0.494232	-0.175356	Phospholemman precursor
CUST_22795_PI417904088	5.06026e-05	1.19771e-05	1.68895	up	0.38216	-0.37397	Phospholipase A1 member A precursor
CUST_29193_PI417904088	0.000111265	2.98198e-05	1.53418	up	0.497135	-0.120333	Phospholipase DDHD1
CUST_11912_PI417904088	1.90927e-05	3.8281e-06	1.51276	up	0.462617	-0.134563	Phospholipid hydroperoxide glutathione peroxidase, mitochondrial precursor
CUST_31414_PI417904088	1.33219e-06	1.32672e-07	2.13166	up	0.795511	-0.296468	Phosphoserine aminotransferase
3_1_4_13	6.90495e-09	7.47741e-12	2.64448	up	1.1361	-0.26688	Phosphoserine phosphatase
CUST_26485_PI417904088	9.90742e-09	3.05541e-11	2.65564	up	1.15585	-0.253215	Plastin-2
CUST_8592_PI417904088	8.29928e-06	1.39775e-06	1.75274	down	-0.583588	0.226021	Pleckstrin homology domain-containing family F member 1
CUST_32782_PI417904088	3.78444e-05	8.54743e-06	1.96665	up	0.857144	-0.118599	Pleckstrin homology domain-containing family J member 1
CUST_18949_PI417904088	2.6808e-05	5.71831e-06	2.14909	up	0.929755	-0.173974	Plectin-1
CUST_19700_PI417904088	4.52696e-07	2.95244e-08	1.84239	down	-0.596669	0.284913	Plexin-A1 precursor
CUST_30826_PI417904088	8.77846e-08	2.56167e-09	1.80047	down	-0.751307	0.0970676	Plexin-B3 precursor
CUST_9312_PI417904088	8.16513e-07	6.83032e-08	1.50894	up	0.519057	-0.0744752	Poly [ADP-ribose] polymerase 3
CUST_23662_PI417904088	4.29522e-08	7.86506e-10	2.23445	up	1.10177	-0.0581447	Polyamine-modulated factor 1
CUST_10276_PI417904088	5.33836e-06	8.05352e-07	1.53865	up	0.521803	-0.099864	Polycomb group RING finger protein 6
CUST_24321_PI417904088	0.00205718	0.000791144	1.51128	down	-0.25768	0.338093	Polycomb protein SCMH1
CUST_26849_PI417904088	1.10389e-05	1.96978e-06	1.72854	up	0.593189	-0.196367	Polycystic kidney disease protein 1-like 3 precursor
CUST_30632_PI417904088	3.6273e-05	8.13359e-06	1.53914	up	0.388617	-0.233504	Polymerase I and transcript release factor
CUST_12158_PI417904088	1.30754e-05	2.42144e-06	1.71708	up	0.699439	-0.0805211	Polypyrimidine tract-binding protein 1
CUST_23723_PI417904088	3.52316e-07	2.03264e-08	1.55185	up	0.588527	-0.0454663	Polyribonucleotide nucleotidyltransferase 1, mitochondrial precursor
CUST_32042_PI417904088	2.71975e-08	3.14203e-10	2.90224	up	1.34347	-0.193695	Potassium voltage-gated channel subfamily G member 2
CUST_39312_PI417904088	0.000506192	0.000166027	1.50089	down	-0.44522	0.1406	Potassium voltage-gated channel subfamily KQT member 3
CUST_23347_PI417904088	3.4966e-06	4.70315e-07	1.64856	down	-0.426027	0.295176	POU domain protein 1
CUST_22220_PI417904088	3.20756e-06	4.18329e-07	1.63241	up	0.596507	-0.110499	Prefoldin subunit 2
CUST_6342_PI417904088	7.18569e-08	1.84897e-09	2.29148	up	1.12496	-0.0713206	Prefoldin subunit 5
CUST_13099_PI417904088	1.29224e-07	4.55959e-09	1.78389	up	0.733511	-0.101516	Prefoldin subunit 6
CUST_24722_PI417904088	7.35856e-08	1.91531e-09	1.60836	up	0.594814	-0.09078	Prenylcysteine oxidase precursor
CUST_2078_PI417904088	1.98132e-06	2.22827e-07	1.5129	up	0.441671	-0.155642	Probable aminopeptidase NPEPL1
CUST_5844_PI417904088	1.31147e-07	4.66395e-09	2.06731	down	-0.83442	0.213334	Probable ATP-dependent RNA helicase DDX17
CUST_12086_PI417904088	0.000589151	0.000196602	1.52589	up	0.490128	-0.119526	Probable ATP-dependent RNA helicase DDX5
10_4_21_7	2.92324e-05	6.32294e-06	1.57371	up	0.466803	-0.187362	Probable Bax inhibitor 1
CUST_38201_PI417904088	0.00125269	0.000457345	1.56936	up	0.537566	-0.112612	Probable global transcription activator SNF2L4
CUST_36199_PI417904088	7.9079e-09	1.48593e-11	1.5437	down	-0.461584	0.164811	Probable G-protein coupled receptor 97 precursor
CUST_12547_PI417904088	3.30478e-06	4.34918e-07	1.5061	up	0.513268	-0.0775474	Probable mitochondrial ribosomal protein S10
CUST_17880_PI417904088	1.08031e-05	1.92019e-06	1.52249	up	0.5169	-0.0895341	Probable signal peptidase complex subunit 2
CUST_7634_PI417904088	2.3964e-07	1.18077e-08	1.89348	down	-0.773634	0.147408	Procollagen-lysine,2-oxoglutarate 5-dioxygenase 3 precursor
CUST_13873_PI417904088	8.39112e-08	2.37678e-09	1.6842	up	0.648159	-0.103903	Profilin-2
CUST_7078_PI417904088	1.64509e-06	1.75168e-07	1.62438	down	-0.486302	0.213589	Progressive ankylosis protein homolog
CUST_22709_PI417904088	2.87774e-06	3.59163e-07	1.64244	up	0.649765	-0.066072	Prohibitin
CUST_24054_PI417904088	9.96302e-05	2.61955e-05	2.32468	up	0.979741	-0.237293	Proliferating cell nuclear antigen
10_2_21_20	2.21282e-08	2.09561e-10	1.9424	up	0.887708	-0.0701319	Proliferation-associated protein 2G4
CUST_22059_PI417904088	3.38922e-07	1.9337e-08	1.51704	up	0.541976	-0.0592838	Proline synthetase co-transcribed bacterial homolog protein
CUST_13069_PI417904088	8.26273e-06	1.39044e-06	2.0498	up	0.860094	-0.175392	Proline-rich protein 11
CUST_40774_PI417904088	1.06622e-05	1.88772e-06	1.56664	down	-0.424165	0.223505	Prolyl 3-hydroxylase 2 precursor
CUST_28583_PI417904088	0.00617403	0.00267732	1.52143	up	0.571932	-0.0334931	Prolyl endopeptidase
CUST_24339_PI417904088	8.49265e-07	7.25797e-08	1.66861	up	0.579185	-0.15946	Prostaglandin E synthase 2
7_3_13_13	1.03925e-06	9.57009e-08	2.06067	up	0.802702	-0.240412	Prostaglandin E synthase 3
12_4_6_18	2.32375e-08	2.32876e-10	1.77732	up	0.661243	-0.168459	Proteasome activator complex subunit 2
CUST_24629_PI417904088	1.98473e-06	2.23625e-07	1.70847	up	0.73362	-0.0390822	Proteasome activator complex subunit 3
CUST_34576_PI417904088	5.67448e-06	8.68805e-07	1.58815	up	0.572073	-0.0952754	Proteasome maturation protein
CUST_24510_PI417904088	1.17295e-08	5.46923e-11	1.85624	up	0.786807	-0.10558	Proteasome subunit alpha type-2
CUST_22073_PI417904088	3.06666e-08	4.03474e-10	2.05722	up	0.964399	-0.0763	Proteasome subunit alpha type-3
CUST_1547_PI417904088	6.90495e-09	7.82877e-12	1.73787	up	0.673282	-0.12404	Proteasome subunit alpha type-4
CUST_40423_PI417904088	5.00682e-08	1.04513e-09	1.65493	up	0.605406	-0.121367	Proteasome subunit alpha type-5
10_1_22_6	1.85521e-06	2.04901e-07	1.51278	up	0.535983	-0.061217	Proteasome subunit alpha type-6
CUST_22480_PI417904088	0.000110543	2.95803e-05	1.58389	up	0.560395	-0.103074	Proteasome subunit alpha type-7
9_1_3_17	9.99126e-09	3.33521e-11	1.90197	up	0.791029	-0.136465	Proteasome subunit beta type-2
CUST_3406_PI417904088	1.43748e-08	7.56144e-11	2.13315	up	0.899732	-0.193253	Proteasome subunit beta type-3
5_3_17_12	6.93504e-07	5.34281e-08	1.76333	up	0.651497	-0.166807	Proteasome subunit beta type-4 precursor
CUST_13611_PI417904088	7.20254e-06	1.17061e-06	1.85814	up	0.71135	-0.182512	Proteasome subunit beta type-6 precursor
CUST_1985_PI417904088	3.13208e-06	4.05215e-07	1.59747	up	0.578126	-0.0976659	Proteasome subunit beta type-7 precursor
CUST_4760_PI417904088	1.12935e-06	1.07126e-07	1.56717	up	0.586647	-0.0615121	Protein ADRM1
CUST_24751_PI417904088	5.85717e-06	9.03805e-07	1.64597	up	0.628933	-0.0900013	Protein arginine N-methyltransferase 1
CUST_23290_PI417904088	2.08302e-06	2.376e-07	1.74877	up	0.700451	-0.105888	Protein arginine N-methyltransferase 3
CUST_6927_PI417904088	6.18571e-06	9.69463e-07	1.54637	up	0.559295	-0.0695937	Protein arginine N-methyltransferase 6
CUST_2710_PI417904088	5.80427e-07	4.16062e-08	2.84304	up	1.34394	-0.163494	Protein ARMET precursor
CUST_25901_PI417904088	4.29522e-08	7.69992e-10	6.14118	up	1.90328	-0.715241	Protein atad4-B
CUST_22270_PI417904088	8.91936e-07	7.77162e-08	2.66319	up	1.27144	-0.141718	Protein canopy homolog 2 precursor
CUST_11740_PI417904088	0.00254984	0.00100475	2.09102	up	0.85271	-0.211498	Protein CASC5
CUST_9319_PI417904088	2.15654e-06	2.49008e-07	1.62692	up	0.628936	-0.0732058	Protein CDV3 homolog
CUST_2626_PI417904088	4.69957e-08	9.39833e-10	1.58849	up	0.574394	-0.0932606	Protein CIAO1
CUST_14813_PI417904088	1.67882e-07	6.81155e-09	1.60995	up	0.558552	-0.128465	Protein cornichon homolog
CUST_22907_PI417904088	9.49267e-07	8.48024e-08	1.60962	up	0.545198	-0.141526	Protein CXorf40A
CUST_26293_PI417904088	4.66507e-07	3.08104e-08	1.97185	up	0.798122	-0.181432	Protein DEK
CUST_25619_PI417904088	7.39286e-06	1.21041e-06	1.91209	up	0.993276	0.0581243	Protein disulfide-isomerase A3 precursor
CUST_17087_PI417904088	1.16941e-05	2.11355e-06	1.83099	up	0.698664	-0.173962	Protein disulfide-isomerase A4 precursor
CUST_9231_PI417904088	3.57667e-05	8.00762e-06	1.63377	up	0.638885	-0.0693184	Protein disulfide-isomerase precursor
CUST_29947_PI417904088	3.41287e-06	4.55319e-07	1.6248	down	-0.562482	0.137777	Protein disulfide-isomerase TXNDC10 precursor
CUST_14476_PI417904088	8.47873e-06	1.4325e-06	1.54718	up	0.537128	-0.0925108	Protein DJ-1
CUST_18874_PI417904088	0.000271034	8.23721e-05	1.74941	up	0.74786	-0.0590092	Protein ECT2
CUST_8749_PI417904088	4.99587e-05	1.17934e-05	1.54929	up	0.54746	-0.0841492	Protein FAM29A
CUST_789_PI417904088	4.7358e-06	6.94349e-07	1.96963	down	-0.667977	0.309949	Protein FAM3C precursor
CUST_31264_PI417904088	0.00872046	0.00391308	1.51115	up	0.430175	-0.165475	Protein fam69a
CUST_15716_PI417904088	0.000175286	5.02961e-05	2.20804	up	0.974946	-0.167821	Protein FAM89A
CUST_17531_PI417904088	5.43572e-07	3.79052e-08	1.66227	up	0.633406	-0.0997498	Protein HGV2
CUST_39134_PI417904088	5.31458e-08	1.16507e-09	2.22976	down	-0.816902	0.339988	Protein Jumonji
CUST_17878_PI417904088	1.71421e-05	3.3426e-06	1.69044	up	0.693261	-0.0641335	Protein KIAA1524 homolog
CUST_33094_PI417904088	5.05339e-06	7.49445e-07	1.55834	up	0.471039	-0.168969	Protein kinase C delta type
CUST_27624_PI417904088	0.00464124	0.00194545	1.63528	down	-0.44967	0.25987	Protein kinase C eta type
CUST_16728_PI417904088	4.49533e-07	2.91232e-08	2.36357	up	1.08604	-0.154927	Protein LYRIC
CUST_8085_PI417904088	2.61988e-06	3.17772e-07	1.57456	up	0.632022	-0.0229311	Protein mago nashi homolog
CUST_3555_PI417904088	1.26791e-05	2.33216e-06	2.04037	up	0.976278	-0.0525553	Protein MIS12 homolog
CUST_21205_PI417904088	0.00040042	0.000127463	1.76528	up	0.537776	-0.282125	Protein NipSnap homolog 2
7_3_4_2	1.15646e-07	3.84708e-09	1.51135	up	0.528701	-0.0671329	Protein pelota homolog
CUST_1799_PI417904088	4.40364e-06	6.35001e-07	1.60754	up	0.635853	-0.0489976	Protein phosphatase 1G
CUST_22253_PI417904088	2.33559e-06	2.75999e-07	1.64421	up	0.518126	-0.19927	Protein pob
CUST_28957_PI417904088	4.00253e-05	9.12818e-06	1.66432	up	0.701742	-0.0331947	Protein PPRC1
CUST_26836_PI417904088	0.000730476	0.000250931	2.17194	up	0.724219	-0.394764	Protein regulator of cytokinesis 1
CUST_24690_PI417904088	5.57494e-06	8.49685e-07	1.73922	up	0.63146	-0.166978	Protein RER1
CUST_7130_PI417904088	6.17873e-06	9.6708e-07	2.3396	up	1.14278	-0.0834836	Protein S100-B
CUST_21137_PI417904088	5.217e-08	1.1219e-09	1.98351	up	0.901451	-0.0866056	Protein SEC13 homolog
CUST_11332_PI417904088	1.27888e-06	1.26117e-07	1.61481	up	0.589017	-0.102344	Protein SET
CUST_18417_PI417904088	0.000128123	3.51023e-05	1.5092	up	0.528351	-0.0654288	Protein transport protein Sec61 subunit alpha isoform A
CUST_31333_PI417904088	3.75942e-06	5.18297e-07	1.91774	up	0.782307	-0.157102	Protein transport protein Sec61 subunit gamma
CUST_40421_PI417904088	0.00020166	5.92251e-05	1.63313	up	0.632586	-0.0750554	Protein Wnt-11 precursor
CUST_2347_PI417904088	0.000873489	0.000305834	1.56034	up	0.486176	-0.155684	Protein YIPF5
CUST_37108_PI417904088	3.28511e-05	7.24055e-06	1.50579	up	0.481225	-0.1093	Protein-lysine 6-oxidase precursor
CUST_11771_PI417904088	1.47975e-06	1.5262e-07	1.63522	up	0.577882	-0.131604	Proteolipid protein 2
CUST_3195_PI417904088	0.000101106	2.66681e-05	1.61702	up	0.695026	0.00169221	Protocadherin-like wing polarity protein stan precursor
CUST_16736_PI417904088	1.02107e-05	1.78209e-06	1.59899	up	0.565635	-0.111524	Pseudouridylate synthase 7 homolog
CUST_8506_PI417904088	1.76067e-05	3.45665e-06	2.32847	up	1.12412	-0.0952607	Purine nucleoside phosphorylase
CUST_24533_PI417904088	3.41399e-08	4.72813e-10	2.15529	up	0.922392	-0.185488	Putative aldehyde dehydrogenase family 7 member A1 homolog
CUST_6055_PI417904088	2.87774e-06	3.59068e-07	1.8141	up	0.611612	-0.247643	Putative alpha-1,2-glucosyltransferase ALG10-B
CUST_23777_PI417904088	2.17872e-08	1.95171e-10	1.54857	up	0.490741	-0.140199	Putative deoxyribonuclease tatdn3
8_3_14_8	1.36743e-06	1.37323e-07	1.94189	up	0.757503	-0.199961	Putative deoxyribose-phosphate aldolase
CUST_27883_PI417904088	2.57922e-07	1.31887e-08	1.5731	up	0.599398	-0.0542097	Putative pre-mRNA-splicing factor ATP-dependent RNA helicase DHX15
CUST_33858_PI417904088	1.28734e-06	1.2713e-07	1.55892	down	-0.500878	0.139671	Putative pre-mRNA-splicing factor ATP-dependent RNA helicase DHX32
CUST_14044_PI417904088	1.13176e-06	1.07434e-07	1.64399	up	0.68799	-0.0292078	Putative rRNA methyltransferase 3
CUST_8694_PI417904088	0.000933215	0.000329408	1.60891	up	0.671017	-0.0150675	Putative thiosulfate sulfurtransferase KAT
CUST_4833_PI417904088	1.54731e-05	2.96131e-06	1.57615	up	0.582205	-0.0741988	Putative uncharacterized protein LOC342897
CUST_10503_PI417904088	1.75467e-07	7.39229e-09	1.63245	up	0.611175	-0.0958599	Pyridoxal phosphate phosphatase
CUST_22845_PI417904088	4.69957e-08	9.45213e-10	1.61011	up	0.584783	-0.102373	Pyridoxine-5'-phosphate oxidase
CUST_37748_PI417904088	8.72158e-05	2.23973e-05	1.5408	up	0.568161	-0.055517	Pyrroline-5-carboxylate reductase 2
1_2_6_10	7.67261e-07	6.26308e-08	1.83372	down	-0.607259	0.267512	Rab GTPase-binding effector protein 1
CUST_11231_PI417904088	3.04918e-06	3.89609e-07	1.83985	up	0.541792	-0.337792	Rac GTPase-activating protein 1
CUST_6682_PI417904088	7.14879e-07	5.58709e-08	1.66788	up	0.638516	-0.0994982	Ran-specific GTPase-activating protein
CUST_34214_PI417904088	3.3089e-05	7.30679e-06	2.30907	up	0.995413	-0.211902	Rap1 GTPase-activating protein 1
CUST_23556_PI417904088	1.92091e-07	8.54244e-09	1.56551	down	-0.458516	0.188113	Ras association domain-containing protein 2
CUST_24048_PI417904088	7.84015e-07	6.48753e-08	1.95693	up	0.971698	0.00310313	Ras GTPase-activating protein-binding protein 1
CUST_39553_PI417904088	0.000478988	0.00015614	1.80315	up	0.676302	-0.17422	Ras GTPase-activating-like protein IQGAP3
CUST_32832_PI417904088	0.00340374	0.00138149	1.59649	up	0.578969	-0.0959339	RasGAP-activating-like protein 1
CUST_12116_PI417904088	3.84099e-06	5.33043e-07	1.54133	up	0.467724	-0.156449	Ras-related C3 botulinum toxin substrate 1 precursor
CUST_2287_PI417904088	5.40302e-06	8.1709e-07	1.60393	up	0.59037	-0.0912414	Ras-related C3 botulinum toxin substrate 3 precursor
CUST_20909_PI417904088	8.14487e-07	6.80505e-08	4.63744	up	1.35259	-0.860739	Ras-related protein Rab-11A
CUST_34478_PI417904088	6.31583e-05	1.54808e-05	1.60208	up	0.552429	-0.127515	Ras-related protein Rab-15
CUST_23025_PI417904088	8.99851e-06	1.53618e-06	1.51823	up	0.471659	-0.130734	Ras-related protein Rab-1A
CUST_15010_PI417904088	1.11024e-06	1.0431e-07	3.9413	up	1.19828	-0.780387	Ras-related protein Rab-25
CUST_34151_PI417904088	5.15333e-07	3.49317e-08	1.53717	down	-0.42648	0.193794	Ras-related protein Rab-37
CUST_1745_PI417904088	2.93077e-07	1.55625e-08	1.78481	up	0.52147	-0.314299	Ras-related protein ralB-B precursor
CUST_27766_PI417904088	2.25465e-08	2.24109e-10	1.57117	up	0.571683	-0.0801538	Ras-related protein Rap-1b precursor
CUST_30932_PI417904088	1.04637e-07	3.35706e-09	1.91011	up	0.802664	-0.130992	RCC1 and BTB domain-containing protein 2
CUST_1273_PI417904088	4.14609e-06	5.83436e-07	1.58048	up	0.532333	-0.128025	Receptor expression-enhancing protein 5
CUST_11265_PI417904088	0.000709687	0.000242506	1.58428	up	0.60706	-0.0567673	Regulator of chromosome condensation
CUST_23466_PI417904088	0.000103951	2.75485e-05	1.50943	down	-0.452079	0.141926	Regulator of G-protein signaling 7-binding protein B
CUST_37857_PI417904088	1.69744e-05	3.30061e-06	1.5574	down	-0.495312	0.143829	Regulator of nonsense transcripts 3A
5_4_15_20	2.87774e-06	3.58987e-07	1.81694	up	0.746503	-0.115004	Replication factor C subunit 2
CUST_13878_PI417904088	9.82163e-06	1.70062e-06	1.68318	up	0.714855	-0.0363345	Replication factor C subunit 4
CUST_7676_PI417904088	1.21588e-06	1.17365e-07	1.91172	up	0.812921	-0.121948	Replication factor C subunit 5
CUST_41660_PI417904088	1.14838e-05	2.06275e-06	2.39313	up	0.924331	-0.334567	Replication protein A 14 kDa subunit
CUST_25271_PI417904088	2.20679e-05	4.55825e-06	1.76337	up	0.783791	-0.0345479	Replication protein A 32 kDa subunit
CUST_15163_PI417904088	9.11319e-06	1.55766e-06	1.51812	down	-0.516784	0.0855021	REST corepressor 3
CUST_24655_PI417904088	5.43001e-06	8.23061e-07	1.51654	up	0.43574	-0.165046	Reticulon-4
CUST_12022_PI417904088	1.48215e-05	2.817e-06	1.91323	up	0.786546	-0.149462	Reticulon-4-interacting protein 1 homolog, mitochondrial precursor
CUST_22034_PI417904088	0.00162031	0.000607236	2.21049	up	0.748774	-0.395594	Retinoid-binding protein 7
CUST_8850_PI417904088	9.87973e-09	2.7857e-11	1.83882	up	0.694694	-0.184089	Retinol dehydrogenase 12
CUST_9583_PI417904088	0.000126459	3.46032e-05	1.52087	down	-0.379819	0.225082	Retinol dehydrogenase 8
CUST_22562_PI417904088	9.94308e-07	9.07101e-08	1.70908	up	0.639611	-0.133611	Rho GDP-dissociation inhibitor 1
CUST_20916_PI417904088	3.79301e-05	8.58171e-06	1.64669	up	0.675294	-0.0442736	Rho GTPase-activating protein 11A
CUST_23774_PI417904088	3.4966e-06	4.70059e-07	1.59851	down	-0.501805	0.174918	Rho-related GTP-binding protein RhoN precursor
CUST_37708_PI417904088	0.000238593	7.1583e-05	1.8208	up	0.748146	-0.116428	Rhotekin-2
CUST_16035_PI417904088	6.2732e-07	4.68885e-08	1.96439	up	0.861628	-0.112455	Ribonuclease H2 subunit C
CUST_23367_PI417904088	2.21282e-08	2.09445e-10	1.5094	up	0.472264	-0.121707	ribonuclease, RNase K b
CUST_11517_PI417904088	6.65682e-05	1.64463e-05	2.29326	up	1.09567	-0.101728	Ribonucleoside-diphosphate reductase large subunit
CUST_26104_PI417904088	8.2352e-07	6.94052e-08	3.07996	up	1.39328	-0.229633	Ribonucleoside-diphosphate reductase subunit M2
CUST_8789_PI417904088	3.54709e-06	4.79397e-07	1.53761	up	0.53621	-0.0844818	Ribosomal protein L7-like 1
CUST_18375_PI417904088	4.95477e-07	3.32537e-08	1.64119	up	0.530893	-0.183847	Ribulose-phosphate 3-epimerase
CUST_25744_PI417904088	5.55601e-06	8.46413e-07	1.51237	down	-0.528286	0.0685222	RILP-like protein 1
CUST_32954_PI417904088	3.46556e-06	4.64278e-07	1.56893	up	0.526754	-0.123024	RING finger protein 181
CUST_29037_PI417904088	3.06119e-07	1.64255e-08	1.80974	down	-0.737609	0.118175	RING finger protein 212
CUST_11127_PI417904088	5.18779e-06	7.75535e-07	1.61361	down	-0.578838	0.111451	RING finger protein 32
CUST_27889_PI417904088	5.00019e-05	1.18106e-05	1.55884	up	0.511313	-0.129161	RING-box protein 1
CUST_14341_PI417904088	3.81688e-05	8.64634e-06	1.63085	up	0.635947	-0.0696761	RNA-binding protein 4
CUST_23163_PI417904088	1.45855e-06	1.49716e-07	1.53509	down	-0.434863	0.183461	RNA-binding protein 41
CUST_9402_PI417904088	6.35531e-05	1.55997e-05	1.57375	up	0.489989	-0.164215	RNA-binding protein 45
CUST_1627_PI417904088	5.18326e-07	3.52067e-08	2.03597	up	0.94742	-0.0782949	RNA-binding protein 4B
CUST_14943_PI417904088	3.8609e-05	8.75707e-06	1.65789	up	0.589402	-0.139943	RNA-binding protein EWS
CUST_33013_PI417904088	7.65579e-06	1.2622e-06	1.58755	up	0.530509	-0.136296	RNA-binding protein Musashi homolog 1
CUST_9163_PI417904088	0.0019653	0.000752803	1.51192	up	0.458596	-0.137787	rRNA 2'-O-methyltransferase fibrillarin
CUST_17826_PI417904088	7.30401e-07	5.80499e-08	1.76592	up	0.675996	-0.14442	RuvB-like 1
CUST_40406_PI417904088	0.000181	5.22001e-05	1.68	up	0.583223	-0.165238	RuvB-like 2
CUST_22568_PI417904088	1.06888e-05	1.89318e-06	2.18118	up	1.0641	-0.061009	S100 calcium binding protein, beta (neural)
CUST_15141_PI417904088	4.8273e-08	9.79966e-10	2.17511	up	0.854233	-0.266857	S-adenosylmethionine decarboxylase proenzyme
CUST_1267_PI417904088	5.30941e-08	1.16024e-09	2.02397	up	0.820351	-0.196838	S-adenosylmethionine mitochondrial carrier protein
CUST_5812_PI417904088	1.64344e-05	3.17761e-06	1.52935	up	0.585841	-0.0270793	S-adenosylmethionine synthetase isoform type-2
CUST_26606_PI417904088	0.00347022	0.00140992	2.08436	up	0.788153	-0.271455	Sarcoplasmic/endoplasmic reticulum calcium ATPase 1
CUST_34501_PI417904088	0.000785022	0.000271581	1.69158	up	0.698457	-0.0599121	Sarcoplasmic/endoplasmic reticulum calcium ATPase 2
CUST_2578_PI417904088	1.70563e-08	1.13351e-10	2.42592	up	0.956844	-0.321685	Sarcosine dehydrogenase, mitochondrial precursor
CUST_23033_PI417904088	4.24027e-07	2.60867e-08	1.54262	up	0.621602	-0.00378455	Scaffold attachment factor B2
CUST_24823_PI417904088	1.48022e-05	2.81231e-06	1.65192	up	0.592379	-0.13176	Schwannomin-interacting protein 1
CUST_14583_PI417904088	3.16714e-07	1.73197e-08	2.20835	up	0.983109	-0.159858	Selenide, water dikinase 1
CUST_19849_PI417904088	6.8147e-08	1.68273e-09	1.79438	up	0.739296	-0.104187	Septin-2
CUST_19411_PI417904088	1.63281e-05	3.14881e-06	1.552	up	0.576247	-0.0578854	Septin-8
CUST_12305_PI417904088	0.000274804	8.35945e-05	1.63254	up	0.569141	-0.137981	Septin-9
CUST_40772_PI417904088	3.20159e-07	1.76832e-08	2.52278	up	0.977476	-0.357536	Serine protease hepsin
CUST_26876_PI417904088	7.04445e-07	5.44671e-08	1.53485	down	-0.530088	0.0880127	Serine/threonine kinase 11-interacting protein
CUST_13871_PI417904088	3.25677e-06	4.26787e-07	1.85339	up	0.75908	-0.131084	Serine/threonine-protein kinase 12
CUST_23510_PI417904088	1.07894e-06	1.00468e-07	1.98974	up	0.815952	-0.176632	Serine/threonine-protein kinase 35
CUST_20782_PI417904088	6.68918e-07	5.10684e-08	2.96317	up	1.05453	-0.512612	Serine/threonine-protein kinase 6
CUST_6016_PI417904088	0.000134909	3.73101e-05	1.62382	up	0.489788	-0.209601	Serine/threonine-protein kinase haspin
CUST_38289_PI417904088	5.42389e-06	8.21378e-07	2.82547	up	1.05663	-0.441866	Serine/threonine-protein kinase Nek2
CUST_25971_PI417904088	0.000260051	7.87895e-05	1.96842	up	0.849448	-0.127593	Serine/threonine-protein kinase PLK1
CUST_39995_PI417904088	9.66813e-06	1.66866e-06	1.57475	down	-0.482946	0.172178	Serine/threonine-protein kinase SRPK2
CUST_18798_PI417904088	1.57859e-06	1.66329e-07	2.47259	up	1.15012	-0.155898	Serine/threonine-protein kinase SRPK3
CUST_6144_PI417904088	7.13758e-05	1.78228e-05	1.50558	up	0.528754	-0.0615674	Serine/threonine-protein kinase VRK1
CUST_19168_PI417904088	2.11386e-06	2.42536e-07	1.57533	up	0.573444	-0.0822135	Serine/threonine-protein phosphatase 2A catalytic subunit alpha isoform
CUST_16844_PI417904088	7.21531e-05	1.8049e-05	1.50738	up	0.524126	-0.0679137	Serine/threonine-protein phosphatase 6
CUST_7589_PI417904088	2.7087e-07	1.40628e-08	2.61416	up	1.06228	-0.324067	Serpin H1 precursor
CUST_10624_PI417904088	3.86814e-05	8.77862e-06	1.81809	up	0.676289	-0.186131	Serum paraoxonase/arylesterase 2
CUST_1301_PI417904088	1.82817e-07	7.8432e-09	2.20535	up	1.07298	-0.0680219	Seryl-tRNA synthetase, cytoplasmic
CUST_17364_PI417904088	9.12186e-07	8.01789e-08	1.73795	down	-0.729464	0.0679204	SH2 domain-containing protein 4A
CUST_24703_PI417904088	7.24112e-05	1.8162e-05	1.74927	up	0.644168	-0.16259	SH3 domain-binding glutamic acid-rich-like protein
CUST_24415_PI417904088	1.69623e-05	3.29708e-06	1.70525	up	0.718996	-0.0509841	SHC SH2 domain-binding protein 1
CUST_14848_PI417904088	1.0774e-06	1.00249e-07	2.09307	up	0.853435	-0.212186	SHC SH2 domain-binding protein 1 homolog B
CUST_31447_PI417904088	3.87736e-06	5.39144e-07	1.78114	down	-0.622261	0.210539	Short transient receptor potential channel 1
CUST_19373_PI417904088	3.84128e-05	8.70697e-06	2.4277	up	0.914447	-0.365142	Shugoshin-like 1
CUST_32213_PI417904088	0.000238608	7.16041e-05	1.60845	up	0.606775	-0.0788956	si:ch211-250g4.3
CUST_23285_PI417904088	6.66681e-06	1.06435e-06	2.54018	up	1.12394	-0.220989	si:ch211-69g19.2
CUST_24684_PI417904088	4.45949e-05	1.03379e-05	1.71589	up	0.571552	-0.207408	si:ch211-69g19.2
CUST_10963_PI417904088	4.35367e-05	1.00623e-05	1.51954	up	0.48879	-0.114845	Sialic acid synthase
CUST_15982_PI417904088	4.80129e-07	3.20777e-08	1.72112	up	0.68043	-0.102921	Sialin
CUST_25369_PI417904088	0.0034335	0.00139452	1.61952	up	0.527841	-0.167723	Sialoadhesin precursor
CUST_15943_PI417904088	3.16714e-07	1.73251e-08	1.7008	down	-0.668046	0.0981681	SID1 transmembrane family member 2 precursor
10_3_5_23	3.66362e-06	5.00755e-07	1.53999	up	0.505535	-0.117387	Signal peptidase complex catalytic subunit SEC11A
CUST_34249_PI417904088	9.08254e-07	7.95805e-08	1.52	down	-0.407467	0.1966	Single-stranded DNA-binding protein 3
CUST_19639_PI417904088	4.62536e-06	6.74055e-07	1.52451	up	0.507337	-0.101005	Single-stranded DNA-binding protein, mitochondrial precursor
CUST_4075_PI417904088	9.03483e-05	2.33526e-05	1.55322	up	0.539752	-0.0955145	Sister chromatid cohesion protein DCC1
CUST_33797_PI417904088	1.59818e-07	6.35647e-09	1.83247	up	0.792344	-0.0814422	Small nuclear ribonucleoprotein E
CUST_416_PI417904088	4.64182e-08	9.21003e-10	1.78112	up	0.776819	-0.0559629	Small nuclear ribonucleoprotein F
CUST_23312_PI417904088	1.70146e-05	3.3108e-06	1.63911	up	0.70073	-0.0121791	Small nuclear ribonucleoprotein G
CUST_10300_PI417904088	2.49142e-06	2.98539e-07	1.9737	up	0.86554	-0.115363	Small nuclear ribonucleoprotein Sm D2
CUST_19749_PI417904088	7.56662e-08	2.0038e-09	1.73897	up	0.771376	-0.026859	Small nuclear ribonucleoprotein Sm D3
CUST_19427_PI417904088	2.42562e-06	2.89002e-07	1.79888	up	0.730271	-0.116828	Small nuclear ribonucleoprotein-associated protein B'
CUST_2528_PI417904088	3.26705e-07	1.83941e-08	1.66063	up	0.527391	-0.204342	Small ubiquitin-related modifier 2 precursor
2_3_16_13	6.64894e-05	1.64176e-05	1.79948	up	0.779587	-0.0679956	Small ubiquitin-related modifier 3 precursor
CUST_14944_PI417904088	1.6043e-05	3.08378e-06	2.27685	up	0.651308	-0.535732	Smoothelin-like protein 2
CUST_19901_PI417904088	1.50687e-05	2.86923e-06	1.53837	down	-0.45993	0.161476	Sn1-specific diacylglycerol lipase beta
CUST_31999_PI417904088	7.35781e-07	5.85798e-08	2.37083	up	0.963629	-0.281762	Sodium channel subunit beta-1 precursor
CUST_17722_PI417904088	0.000175799	5.04801e-05	1.80628	up	0.433783	-0.419242	Sodium/potassium-transporting ATPase subunit alpha-1
10_2_18_1	2.22187e-05	4.59558e-06	1.82959	up	0.471957	-0.399563	Sodium/potassium-transporting ATPase subunit alpha-1 precursor
CUST_19668_PI417904088	6.56612e-09	5.06214e-12	1.84693	up	0.706012	-0.179116	Sodium/potassium-transporting ATPase subunit beta-233
CUST_19796_PI417904088	2.18209e-05	4.50115e-06	1.54213	up	0.56716	-0.0577629	Sodium-coupled neutral amino acid transporter 3
CUST_29083_PI417904088	0.000349595	0.000109727	2.38934	up	0.527633	-0.728978	Solute carrier family 26 member 6
CUST_8966_PI417904088	0.000543397	0.000179481	1.82524	up	0.335055	-0.533033	Solute carrier organic anion transporter family member 2B1
CUST_24905_PI417904088	4.27976e-06	6.09693e-07	1.61302	up	0.52829	-0.16147	Sorbitol dehydrogenase
CUST_23277_PI417904088	1.65945e-06	1.774e-07	2.05395	up	0.914556	-0.123842	Sororin-B
11_3_15_18	1.38926e-06	1.40347e-07	1.65289	up	0.583437	-0.141554	Sorting nexin-3
CUST_12516_PI417904088	4.49615e-06	6.50845e-07	1.68666	up	0.511146	-0.243024	Spectrin beta chain, brain 1
CUST_19338_PI417904088	0.000716488	0.000245079	1.63412	up	0.487774	-0.220744	Sperm-associated antigen 5
CUST_36092_PI417904088	0.000283683	8.67692e-05	1.55138	up	0.466306	-0.167246	Sperm-associated antigen 6
CUST_22830_PI417904088	1.10282e-06	1.03306e-07	1.95839	up	0.850024	-0.119643	Spermidine synthase
CUST_638_PI417904088	6.5325e-06	1.03745e-06	1.70024	up	0.555559	-0.210182	Spermine synthase
CUST_5008_PI417904088	2.99683e-06	3.81043e-07	1.6812	up	0.612916	-0.136572	Spindle and kinetochore-associated protein 1
CUST_32586_PI417904088	2.2171e-07	1.06664e-08	1.84535	up	0.789431	-0.094466	Spindle assembly abnormal protein 6 homolog
CUST_36023_PI417904088	6.56612e-09	5.23494e-12	1.84672	up	0.697228	-0.187738	Splicing factor 3B subunit 5
CUST_3892_PI417904088	9.76775e-08	2.99103e-09	1.81335	up	0.796652	-0.0620026	Splicing factor U2AF 35 kDa subunit
CUST_26100_PI417904088	4.72509e-05	1.10819e-05	1.6258	up	0.621456	-0.0796913	Splicing factor, arginine/serine-rich 1
CUST_1908_PI417904088	2.14931e-06	2.47704e-07	1.64825	up	0.53191	-0.189025	Splicing factor, arginine/serine-rich 2
CUST_18998_PI417904088	0.000203445	5.98483e-05	1.54077	up	0.592558	-0.0310909	Splicing factor, arginine/serine-rich 3
CUST_3760_PI417904088	8.20156e-08	2.27171e-09	2.17432	up	1.06507	-0.0554947	Splicing factor, arginine/serine-rich 7
CUST_14137_PI417904088	1.16058e-06	1.10978e-07	1.55042	up	0.614183	-0.0184745	Splicing factor, arginine/serine-rich 9
CUST_31515_PI417904088	5.52982e-06	8.40624e-07	1.50888	up	0.525494	-0.0679858	Src substrate cortactin
CUST_31984_PI417904088	1.41377e-05	2.65989e-06	1.92134	up	0.788492	-0.153623	SSXT protein
CUST_23776_PI417904088	0.000115402	3.11422e-05	1.6516	up	0.502586	-0.221281	Sterile alpha motif domain-containing protein 9
CUST_23405_PI417904088	0.000606678	0.000203164	1.53908	up	0.639212	0.0171398	Stonustoxin subunit beta
CUST_3918_PI417904088	1.87509e-05	3.7413e-06	1.52054	up	0.549902	-0.0546863	Stress-70 protein, mitochondrial precursor
CUST_8220_PI417904088	4.93074e-08	1.0123e-09	1.70656	up	0.702166	-0.0689262	Stress-associated endoplasmic reticulum protein 1
CUST_6491_PI417904088	7.58817e-06	1.24788e-06	1.71033	up	0.729167	-0.045105	Stress-induced-phosphoprotein 1
CUST_9767_PI417904088	0.000293709	9.02855e-05	3.0531	up	1.09256	-0.517714	Structural maintenance of chromosomes protein 2
CUST_24152_PI417904088	0.000103654	2.74628e-05	1.82952	up	0.676649	-0.194818	Structural maintenance of chromosomes protein 4
CUST_25298_PI417904088	1.54116e-08	8.43169e-11	1.64161	down	-0.559777	0.155332	Succinate-semialdehyde dehydrogenase, mitochondrial precursor
CUST_39198_PI417904088	0.000617513	0.000207269	1.53347	up	0.425575	-0.191226	Succinyl-CoA ligase [GDP-forming] subunit alpha, mitochondrial precursor
CUST_31666_PI417904088	5.24242e-08	1.13823e-09	2.04147	up	0.765405	-0.264205	Sulfotransferase 6B1
CUST_12680_PI417904088	5.21255e-08	1.11368e-09	1.98181	up	0.824482	-0.162338	Sulfotransferase family cytosolic 2B member 1
CUST_32456_PI417904088	1.02354e-05	1.78936e-06	5.09124	up	1.82019	-0.527828	sulfotransferase family, cytosolic, 6b, member 1
CUST_3181_PI417904088	1.7242e-06	1.86232e-07	1.55006	up	0.591262	-0.0410585	SUMO-activating enzyme subunit 2
2_3_5_7	7.55087e-07	6.07699e-08	1.87598	up	0.799077	-0.108566	Superoxide dismutase [Cu-Zn]
CUST_20290_PI417904088	5.12432e-07	3.46994e-08	1.51331	up	0.46272	-0.134988	Surfeit locus protein 1
CUST_368_PI417904088	1.62762e-07	6.54215e-09	2.03465	up	0.957955	-0.0668281	Surfeit locus protein 4
CUST_25013_PI417904088	1.7521e-07	7.30494e-09	1.74327	up	0.74065	-0.0611486	Survival motor neuron protein 1
CUST_6162_PI417904088	7.23841e-08	1.86892e-09	2.14407	up	1.01148	-0.0888769	SWI/SNF-related matrix-associated actin-dependent regulator of chromatin subfamily A containing DEAD/H box 1
CUST_12405_PI417904088	5.62453e-08	1.24868e-09	2.31774	up	1.16111	-0.051603	SWI/SNF-related matrix-associated actin-dependent regulator of chromatin subfamily A member 5
CUST_19581_PI417904088	1.60915e-07	6.43928e-09	3.34016	up	1.34633	-0.393592	SWI/SNF-related matrix-associated actin-dependent regulator of chromatin subfamily D member 3
CUST_13299_PI417904088	5.55342e-05	1.33608e-05	1.521	up	0.541168	-0.0638548	SWI/SNF-related matrix-associated actin-dependent regulator of chromatin subfamily E member 1
CUST_9465_PI417904088	3.00501e-06	3.82292e-07	1.61588	down	-0.561089	0.131233	Synaptic vesicle 2-related protein
CUST_12634_PI417904088	5.62982e-06	8.61183e-07	1.71515	up	0.70142	-0.0769187	Synaptic vesicle membrane protein VAT-1 homolog
CUST_22797_PI417904088	1.69258e-08	1.03659e-10	1.85284	up	0.811257	-0.0784854	Synaptophysin-like protein 1
CUST_25561_PI417904088	1.17426e-07	3.94408e-09	1.73315	down	-0.612545	0.18085	Syntaxin-18
CUST_19949_PI417904088	2.29708e-05	4.77833e-06	1.78078	up	0.712063	-0.120447	Syntaxin-1B
CUST_38500_PI417904088	1.34379e-07	4.82747e-09	1.67194	down	-0.557697	0.183829	Syntaxin-binding protein 4
CUST_864_PI417904088	1.86407e-05	3.71023e-06	1.63757	up	0.528541	-0.183013	Syntaxin-binding protein 6
CUST_8854_PI417904088	4.07142e-08	6.60199e-10	1.60787	up	0.574999	-0.110152	Talin-1
CUST_31573_PI417904088	0.00186612	0.000711176	1.52087	up	0.508507	-0.0963859	Tankyrase-2
CUST_3541_PI417904088	8.43018e-05	2.15727e-05	2.38607	up	1.01941	-0.235228	TAR DNA-binding protein 43
CUST_22129_PI417904088	2.67273e-06	3.25697e-07	2.63917	up	1.2074	-0.192685	Targeting protein for Xklp2
CUST_2773_PI417904088	1.65131e-06	1.76404e-07	2.0057	up	0.62383	-0.380274	TBC1 domain family member 12
CUST_19127_PI417904088	0.000814002	0.000283193	1.74006	up	0.715554	-0.0835837	T-cell receptor alpha chain V region HPB-MLT precursor
CUST_13108_PI417904088	9.35635e-06	1.60768e-06	1.73541	up	0.68375	-0.111523	T-complex protein 1 subunit epsilon
CUST_6116_PI417904088	3.06262e-06	3.93768e-07	1.61833	up	0.650382	-0.0441279	T-complex protein 1 subunit gamma
CUST_24864_PI417904088	7.67188e-07	6.24314e-08	1.56497	up	0.512977	-0.133162	T-complex protein 1 subunit theta
CUST_28056_PI417904088	7.49758e-08	1.96923e-09	1.99686	up	0.916437	-0.081298	T-complex protein 1 subunit zeta
CUST_31349_PI417904088	1.01544e-06	9.33536e-08	1.51044	down	-0.413722	0.18125	Teashirt homolog 1
CUST_30046_PI417904088	1.04619e-05	1.84093e-06	1.53655	up	0.422359	-0.197337	Tectonic-2 precursor
CUST_37316_PI417904088	1.78357e-08	1.32695e-10	2.21415	up	1.01731	-0.129445	Testin
CUST_40551_PI417904088	0.000113661	3.05774e-05	1.56381	up	0.639218	-0.00585076	Tetra-peptide repeat homeobox protein 1
CUST_36179_PI417904088	0.000181746	5.24532e-05	1.74457	up	0.680514	-0.122358	Thimet oligopeptidase
8_4_14_22	2.91103e-05	6.29248e-06	1.50354	up	0.486109	-0.102259	Thioredoxin
CUST_24276_PI417904088	3.82721e-07	2.27342e-08	1.59106	up	0.612376	-0.057615	Thioredoxin domain-containing protein 15 precursor
CUST_10854_PI417904088	6.40078e-06	1.01194e-06	1.6503	up	0.603553	-0.119179	Thioredoxin domain-containing protein 5 precursor
CUST_8179_PI417904088	6.59809e-06	1.04963e-06	2.95504	up	1.0162	-0.54698	Thioredoxin domain-containing protein 9
CUST_5923_PI417904088	2.91558e-07	1.54177e-08	2.46462	up	0.898304	-0.403058	Thioredoxin reductase 1, cytoplasmic
CUST_7758_PI417904088	0.000189729	5.51665e-05	1.66126	up	0.450251	-0.282027	Thioredoxin reductase 3
CUST_10569_PI417904088	8.70297e-07	7.53462e-08	1.60199	up	0.640765	-0.0390991	Thioredoxin-like protein 1
CUST_24801_PI417904088	2.52157e-08	2.78616e-10	2.08057	up	0.969238	-0.0877409	THO complex subunit 4
CUST_13312_PI417904088	1.34252e-06	1.34168e-07	1.87541	up	0.828581	-0.0786242	Threonyl-tRNA synthetase, cytoplasmic
CUST_12144_PI417904088	3.31691e-07	1.88213e-08	3.30108	up	1.18071	-0.542229	Thymidine kinase, cytosolic
CUST_3927_PI417904088	3.91691e-08	6.07389e-10	1.86828	up	0.817026	-0.0846831	Thymidylate kinase
CUST_8126_PI417904088	4.47654e-07	2.88799e-08	4.55741	up	1.84206	-0.346152	Thymidylate synthase
CUST_26546_PI417904088	8.31402e-07	7.03587e-08	1.58774	up	0.522371	-0.144601	Tight junction protein ZO-2
CUST_22083_PI417904088	1.27888e-06	1.26003e-07	2.75721	up	0.951624	-0.511587	Titin
CUST_26316_PI417904088	0.000514887	0.00016924	1.66063	up	0.450332	-0.281403	TLC domain-containing protein 1 precursor
CUST_15606_PI417904088	1.67856e-05	3.25805e-06	1.72802	up	0.674835	-0.114286	Trafficking protein particle complex subunit 2
CUST_40180_PI417904088	0.0013269	0.000488502	1.50498	up	0.42785	-0.161891	Trans-2-enoyl-CoA reductase, mitochondrial precursor
CUST_12600_PI417904088	3.99335e-07	2.39562e-08	1.67634	up	0.656438	-0.088878	Transaldolase
CUST_8446_PI417904088	0.000741585	0.000255212	1.77286	up	0.761674	-0.0644075	Transcription factor 23
CUST_6254_PI417904088	8.58567e-08	2.4876e-09	2.15758	down	-0.864135	0.245282	Transcription factor 4
CUST_28755_PI417904088	0.000532978	0.00017578	1.56627	up	0.456928	-0.190406	Transcription factor E2F2
CUST_18586_PI417904088	4.21002e-06	5.95872e-07	1.72152	up	0.708357	-0.0753287	Transcriptional activator protein Pur-beta
CUST_41028_PI417904088	0.00409978	0.00169566	1.50991	up	0.446501	-0.147958	Transferrin receptor protein 1
CUST_2728_PI417904088	2.09531e-08	1.69426e-10	1.63857	up	0.649668	-0.0627727	Transforming protein RhoA precursor
CUST_17204_PI417904088	0.0030388	0.00122068	1.68724	up	0.505396	-0.249269	Transgelin
CUST_12531_PI417904088	0.000343752	0.000107702	1.51894	up	0.449095	-0.153968	Transitional endoplasmic reticulum ATPase
CUST_34471_PI417904088	0.00124972	0.000456018	1.85441	up	0.719878	-0.171085	Translation initiation factor IF-2
6_2_12_20	7.83741e-07	6.47589e-08	1.50893	up	0.426665	-0.166857	Translocator protein
4_4_10_2	5.44549e-05	1.30481e-05	1.63922	up	0.624789	-0.0882245	Translocon-associated protein subunit delta precursor
CUST_5088_PI417904088	9.05134e-07	7.92441e-08	1.70806	up	0.679107	-0.0932516	Transmembrane emp24 domain-containing protein 10 precursor
CUST_8345_PI417904088	1.28215e-06	1.26529e-07	1.93286	up	0.805273	-0.145462	Transmembrane emp24 domain-containing protein 3 precursor
CUST_22195_PI417904088	1.60958e-06	1.70154e-07	1.54179	up	0.487964	-0.136638	Transmembrane emp24 domain-containing protein 9 precursor
CUST_12222_PI417904088	2.4508e-06	2.92854e-07	1.7383	down	-0.645436	0.152246	Transmembrane protein 118
CUST_15673_PI417904088	3.94145e-06	5.50799e-07	1.81057	up	0.78675	-0.069696	Transmembrane protein 120B
CUST_12748_PI417904088	2.53969e-06	3.06127e-07	1.77095	up	0.678083	-0.146438	Transmembrane protein 126A
CUST_10853_PI417904088	0.000106506	2.83072e-05	1.64012	up	0.585486	-0.128316	Transmembrane protein 147
CUST_11692_PI417904088	8.21726e-06	1.37877e-06	1.56901	up	0.404744	-0.245109	Transmembrane protein 16F
CUST_22608_PI417904088	9.5648e-07	8.60026e-08	1.59412	down	-0.501029	0.171728	Transmembrane protein 178 precursor
CUST_31503_PI417904088	8.92252e-05	2.30313e-05	2.07406	up	0.831564	-0.220892	Transmembrane protein 182 precursor
CUST_23822_PI417904088	3.50896e-06	4.72778e-07	1.57783	up	0.565872	-0.092065	Transmembrane protein 188
CUST_33053_PI417904088	7.27925e-07	5.7723e-08	1.62449	down	-0.675912	0.0240727	Transmembrane protein 206
CUST_402_PI417904088	1.71327e-06	1.84335e-07	1.61822	up	0.599691	-0.0947141	Transmembrane protein 33
CUST_27298_PI417904088	1.20656e-06	1.16382e-07	1.91684	up	0.875615	-0.0631111	Transmembrane protein 41B
CUST_3594_PI417904088	7.6668e-08	2.04889e-09	1.52617	down	-0.503978	0.10594	Transmembrane protein 71
CUST_23833_PI417904088	4.30453e-08	7.93862e-10	1.60091	up	0.589133	-0.0897585	Transmembrane protein 93
CUST_23943_PI417904088	0.000184091	5.32452e-05	1.51661	up	0.487697	-0.113156	Transmembrane protein C9orf91 homolog
CUST_33355_PI417904088	3.19938e-06	4.16593e-07	1.50695	down	-0.439754	0.151874	Transposable element Tcb1 transposase
CUST_26253_PI417904088	0.00109791	0.000394342	2.46921	up	0.939257	-0.364792	Transposable element Tcb2 transposase
CUST_35593_PI417904088	1.12576e-05	2.01664e-06	1.92367	up	0.814596	-0.129268	Trifunctional enzyme subunit beta, mitochondrial precursor
CUST_23661_PI417904088	9.19118e-07	8.09802e-08	1.5191	up	0.383925	-0.219287	TRIO and F-actin-binding protein
CUST_22469_PI417904088	3.6273e-05	8.13208e-06	1.71501	up	0.584305	-0.193916	Triosephosphate isomerase
CUST_350_PI417904088	0.000201732	5.92604e-05	1.51864	up	0.467325	-0.135457	Tripartite motif-containing protein 17
CUST_999_PI417904088	4.61702e-05	1.07738e-05	1.60334	up	0.613739	-0.0673435	TRM112-like protein
CUST_11234_PI417904088	0.00115349	0.000416635	1.54755	up	0.565851	-0.0641348	tRNA (guanine-N(1)-)-methyltransferase
CUST_24940_PI417904088	1.95284e-06	2.18945e-07	1.73315	up	0.661198	-0.132201	Tropomyosin alpha-4 chain
CUST_41217_PI417904088	1.39277e-05	2.61319e-06	2.11212	up	0.900562	-0.178132	Tropomyosin-1 alpha chain
CUST_13914_PI417904088	5.20353e-06	7.80765e-07	1.69303	up	0.615742	-0.143865	Troponin C, skeletal muscle
CUST_6680_PI417904088	0.000216125	6.40751e-05	2.58192	up	0.714698	-0.653744	Troponin I, slow skeletal muscle
CUST_18418_PI417904088	1.50559e-06	1.56018e-07	1.76674	up	0.484205	-0.336887	Troponin T, cardiac muscle isoforms
CUST_27577_PI417904088	0.00169022	0.000636868	1.79617	up	0.578305	-0.266617	Tubulin alpha chain
CUST_13694_PI417904088	0.000384586	0.000121941	1.73219	up	0.702306	-0.0902881	Tubulin alpha chain, testis-specific
CUST_25084_PI417904088	6.67223e-06	1.06568e-06	2.53672	up	1.27044	-0.0725309	Tubulin alpha-1 chain
CUST_8152_PI417904088	6.17822e-07	4.5457e-08	3.1617	up	1.57647	-0.0842315	Tubulin alpha-1A chain
CUST_22961_PI417904088	1.30973e-06	1.30162e-07	2.52236	up	1.28239	-0.0523858	Tubulin alpha-1B chain
6_2_7_2	1.7521e-07	7.3331e-09	2.98081	up	1.40526	-0.170443	Tubulin alpha-1C chain
CUST_15763_PI417904088	2.69099e-05	5.74194e-06	2.02976	up	0.939281	-0.082031	Tubulin alpha-2/alpha-4 chain
8_2_9_5	8.17303e-07	6.84262e-08	1.84949	up	0.765202	-0.121923	Tubulin alpha-4A chain
CUST_15892_PI417904088	1.60955e-05	3.09722e-06	1.9635	up	0.834628	-0.138801	Tubulin beta chain
11_1_2_17	1.57461e-08	8.76673e-11	2.77941	up	1.41884	-0.0559345	Tubulin beta-1 chain
CUST_4631_PI417904088	0.000116373	3.14399e-05	1.5435	up	0.553944	-0.0722648	Tubulin beta-2C chain
CUST_5112_PI417904088	0.000307823	9.53098e-05	1.5775	up	0.694903	0.0372594	Tubulin beta-3 chain
CUST_1179_PI417904088	5.50163e-07	3.85945e-08	1.56505	up	0.474932	-0.171273	Tubulin folding cofactor B
CUST_18517_PI417904088	1.7349e-05	3.3964e-06	1.5686	up	0.619479	-0.0299995	Twinfilin-1
CUST_31229_PI417904088	0.00117164	0.000423762	1.56188	down	-0.368302	0.274982	Type I inositol-3,4-bisphosphate 4-phosphatase
CUST_4310_PI417904088	1.06928e-05	1.89611e-06	1.55343	up	0.502315	-0.133141	Tyrosine-protein kinase receptor TYRO3 precursor
CUST_23808_PI417904088	1.42087e-06	1.4447e-07	1.83032	up	0.833831	-0.0382627	Tyrosyl-tRNA synthetase, cytoplasmic
CUST_16783_PI417904088	2.7018e-06	3.30744e-07	1.74855	up	0.677896	-0.128263	U1 small nuclear ribonucleoprotein A
CUST_18868_PI417904088	4.96476e-06	7.32845e-07	1.62781	up	0.518655	-0.184275	U3 small nucleolar ribonucleoprotein protein IMP3
CUST_16832_PI417904088	0.000151518	4.27063e-05	1.5284	up	0.51364	-0.0983817	U3 small nucleolar ribonucleoprotein protein MPP10
CUST_22135_PI417904088	7.60268e-07	6.13988e-08	1.80718	up	0.843344	-0.0103966	U6 snRNA-associated Sm-like protein LSm1
CUST_39078_PI417904088	1.54663e-06	1.61563e-07	1.56069	up	0.617485	-0.0247008	Ubiquitin carboxyl-terminal hydrolase 10
CUST_13416_PI417904088	1.64706e-07	6.63682e-09	2.61493	up	1.24621	-0.14056	Ubiquitin carboxyl-terminal hydrolase 14
CUST_31525_PI417904088	8.59085e-06	1.45582e-06	1.54704	up	0.509333	-0.120175	Ubiquitin carboxyl-terminal hydrolase 15
CUST_17516_PI417904088	3.88559e-06	5.40829e-07	1.73497	down	-0.562041	0.232867	Ubiquitin carboxyl-terminal hydrolase 28
CUST_253_PI417904088	6.02484e-07	4.36486e-08	2.46608	up	1.05389	-0.248323	Ubiquitin carboxyl-terminal hydrolase isozyme L3
CUST_21992_PI417904088	1.21893e-07	4.16516e-09	1.96625	up	0.825513	-0.149933	Ubiquitin-conjugating enzyme E2 C
CUST_5007_PI417904088	3.0024e-07	1.60265e-08	1.65282	up	0.660689	-0.0642424	Ubiquitin-conjugating enzyme E2 D4
CUST_454_PI417904088	3.9035e-06	5.44138e-07	1.62501	up	0.636376	-0.0640751	Ubiquitin-conjugating enzyme E2 L3
CUST_22019_PI417904088	1.52508e-07	5.8269e-09	1.57155	up	0.610322	-0.0418698	Ubiquitin-conjugating enzyme E2 N
CUST_16666_PI417904088	7.01311e-08	1.77658e-09	2.10528	up	0.951522	-0.122492	Ubiquitin-like protein 4A
CUST_39855_PI417904088	3.25224e-05	7.14999e-06	2.37708	up	0.97944	-0.269753	UDP-galactose translocator
CUST_34483_PI417904088	8.13026e-06	1.35956e-06	1.57013	up	0.469468	-0.181417	UDP-GlcNAc:betaGal beta-1,3-N-acetylglucosaminyltransferase 2
CUST_27474_PI417904088	1.15388e-07	3.83048e-09	1.6898	up	0.710048	-0.0468025	UDP-glucose 4-epimerase
CUST_15948_PI417904088	1.47232e-06	1.51751e-07	1.57776	up	0.663083	0.00520035	UDP-N-acetylglucosamine transporter
CUST_31308_PI417904088	2.93429e-05	6.35092e-06	1.50114	up	0.460676	-0.125381	UMP-CMP kinase
CUST_8961_PI417904088	0.000120369	3.26703e-05	1.61659	up	0.564968	-0.127983	UNC45 homolog A
CUST_32409_PI417904088	6.56612e-09	9.56787e-13	2.02763	up	0.859492	-0.160302	Uncharacterized oxidoreductase ZK1290.5
CUST_30789_PI417904088	1.6677e-07	6.75404e-09	1.84309	up	0.733456	-0.148671	Uncharacterized potential DNA-binding protein C14orf106
CUST_16654_PI417904088	5.57756e-06	8.50697e-07	1.832	up	0.738346	-0.135075	Uncharacterized protein C10orf57 homolog
CUST_2452_PI417904088	5.61996e-06	8.59283e-07	2.07804	up	0.716863	-0.338363	Uncharacterized protein C10orf58 precursor
CUST_23717_PI417904088	9.25901e-06	1.58645e-06	1.50513	down	-0.368101	0.221789	Uncharacterized protein C12orf43 homolog
CUST_19304_PI417904088	9.26682e-06	1.58908e-06	1.61482	up	0.60512	-0.0862538	Uncharacterized protein C14orf94
CUST_39177_PI417904088	9.84329e-05	2.5819e-05	1.58577	down	-0.505501	0.159679	Uncharacterized protein C1orf160
CUST_12255_PI417904088	5.16564e-06	7.71126e-07	2.25015	up	1.05739	-0.112636	Uncharacterized protein C1orf50 homolog
CUST_3180_PI417904088	1.60444e-07	6.40926e-09	1.7206	down	-0.609238	0.17367	Uncharacterized protein C20orf111 homolog
CUST_10261_PI417904088	1.29534e-06	1.28191e-07	3.75999	up	1.77725	-0.133475	Uncharacterized protein C20orf54 homolog precursor
CUST_27991_PI417904088	1.82045e-06	1.99542e-07	1.58328	up	0.572058	-0.0908565	Uncharacterized protein C2orf25 homolog, mitochondrial precursor
CUST_30571_PI417904088	3.66362e-06	5.00644e-07	3.0714	up	1.23628	-0.382616	Uncharacterized protein C3orf67 homolog
CUST_15205_PI417904088	0.000106333	2.82389e-05	1.69314	up	0.660906	-0.0987967	Uncharacterized protein C4orf29 homolog precursor
CUST_6105_PI417904088	4.45773e-06	6.44043e-07	1.59504	down	-0.427705	0.245885	Uncharacterized protein C5orf4 homolog
CUST_24637_PI417904088	0.00101149	0.000360416	1.52366	up	0.549758	-0.0577865	Uncharacterized protein C7orf23
CUST_10092_PI417904088	8.25775e-06	1.38903e-06	1.76264	up	0.62111	-0.196626	Uncharacterized protein C7orf24 homolog
CUST_19015_PI417904088	2.88618e-06	3.61486e-07	1.54767	up	0.515586	-0.114513	Uncharacterized protein C7orf57 homolog
CUST_1046_PI417904088	5.02753e-06	7.4456e-07	1.521	up	0.495954	-0.109068	Uncharacterized protein C8orf4 homolog
CUST_14315_PI417904088	3.44502e-08	4.79519e-10	1.79492	up	0.616802	-0.22712	Uncharacterized protein C9orf46
CUST_32066_PI417904088	7.18825e-05	1.79694e-05	1.53899	up	0.44758	-0.1744	Uncharacterized protein C9orf61
CUST_23261_PI417904088	1.09499e-08	4.62037e-11	1.87317	up	0.826663	-0.0788196	Uncharacterized protein FKSG24 homolog
CUST_26023_PI417904088	0.00105311	0.000376711	1.60817	up	0.413337	-0.272084	Uncharacterized protein KIAA0090 homolog precursor
CUST_6066_PI417904088	6.58793e-08	1.57718e-09	1.65534	up	0.654672	-0.072455	Uncharacterized protein KIAA0841
CUST_11883_PI417904088	5.55288e-06	8.45162e-07	1.50675	up	0.508653	-0.0827868	Uncharacterized protein KIAA1143 homolog
CUST_15898_PI417904088	2.41284e-06	2.86807e-07	1.51433	up	0.529052	-0.0696264	Uncharacterized protein KIAA1279 homolog
CUST_32261_PI417904088	2.34991e-05	4.90294e-06	1.72314	up	0.532611	-0.25243	Uncharacterized transmembrane protein C1orf95 homolog
CUST_12443_PI417904088	0.00770047	0.00341052	1.56437	up	0.720001	0.0744184	UNKNOWN
CUST_16486_PI417904088	1.02093e-05	1.7801e-06	1.53044	up	0.565453	-0.0484936	UNKNOWN
CUST_6249_PI417904088	9.39464e-06	1.61688e-06	1.5902	up	0.487427	-0.181777	UNKNOWN
CUST_3343_PI417904088	6.3278e-07	4.76489e-08	1.52126	up	0.547795	-0.0574733	UNKNOWN
CUST_29780_PI417904088	1.00906e-06	9.23452e-08	1.7687	down	-0.703517	0.119171	UNKNOWN
CUST_41320_PI417904088	1.26924e-05	2.33638e-06	3.08466	up	1.2637	-0.361408	UNKNOWN
CUST_17393_PI417904088	3.79708e-06	5.24282e-07	1.74678	down	-0.482528	0.322168	UNKNOWN
CUST_13227_PI417904088	3.41399e-08	4.71702e-10	1.85761	up	0.847637	-0.0458079	UNKNOWN
CUST_9274_PI417904088	7.08089e-07	5.51431e-08	1.51725	up	0.512764	-0.088691	UNKNOWN
CUST_2196_PI417904088	7.9079e-09	1.48046e-11	2.06468	up	0.884275	-0.161646	UPF0131 protein
CUST_9682_PI417904088	1.70146e-05	3.31065e-06	1.60889	up	0.579767	-0.106299	UPF0351 protein C9orf32 homolog
CUST_11589_PI417904088	6.56612e-09	1.85751e-12	1.9656	up	0.875205	-0.099762	UPF0517 membrane protein C20orf142 homolog
CUST_22210_PI417904088	8.0492e-09	1.79257e-11	1.51128	up	0.516486	-0.0792828	Uracil phosphoribosyltransferase
CUST_8420_PI417904088	0.000460399	0.000149215	1.57762	up	0.639237	-0.018515	Uracil-DNA glycosylase
CUST_22396_PI417904088	3.95016e-08	6.21292e-10	2.03094	up	0.838251	-0.183894	Uridine 5'-monophosphate synthase
11_3_22_5	8.62072e-07	7.43342e-08	1.82556	up	0.746607	-0.121733	Uroporphyrinogen decarboxylase
CUST_38424_PI417904088	4.37135e-07	2.76232e-08	1.74364	down	-0.597448	0.204654	UV radiation resistance-associated gene protein
CUST_10101_PI417904088	0.000314569	9.76392e-05	1.69435	up	0.667398	-0.0933377	Vacuolar ATP synthase subunit e 2
CUST_16116_PI417904088	2.39552e-07	1.17867e-08	1.51125	up	0.456783	-0.138958	Vacuolar protein sorting-associated protein 26A
CUST_33669_PI417904088	4.79308e-05	1.1268e-05	1.62925	up	0.533833	-0.170375	Vang-like protein 2
CUST_3005_PI417904088	4.27009e-05	9.8424e-06	2.34078	up	1.0356	-0.19139	Vasotocin-neurophysin VT 2 precursor
CUST_11751_PI417904088	5.16564e-06	7.71033e-07	2.71568	up	1.339	-0.102309	Vesicle transport protein GOT1B
CUST_9275_PI417904088	4.42794e-07	2.82274e-08	1.52574	up	0.522595	-0.0869131	Vesicular integral-membrane protein VIP36 precursor
CUST_25315_PI417904088	2.09745e-06	2.40121e-07	1.63844	up	0.642179	-0.0701437	WD repeat-containing protein 1
CUST_39940_PI417904088	4.24752e-06	6.02734e-07	1.60781	down	-0.532906	0.152188	WD repeat-containing protein 32
11_2_6_22	1.26934e-05	2.33922e-06	1.53642	up	0.524367	-0.0952082	WD repeat-containing protein 57
CUST_38384_PI417904088	7.17457e-07	5.63496e-08	1.76223	up	0.777559	-0.0398419	Williams-Beuren syndrome chromosomal region 16 protein homolog
CUST_20829_PI417904088	4.54939e-08	8.8018e-10	2.45047	up	1.17005	-0.123014	XTP3-transactivated gene A protein homolog
CUST_2781_PI417904088	3.38782e-05	7.52586e-06	1.66641	up	0.612094	-0.124645	YEATS domain-containing protein 4
CUST_9478_PI417904088	2.79395e-07	1.45662e-08	1.67696	up	0.661186	-0.0846597	Zinc finger CCCH domain-containing protein 15
CUST_20180_PI417904088	2.00114e-08	1.5598e-10	1.85196	down	-0.811976	0.0770763	Zinc finger FYVE domain-containing protein 1
CUST_14176_PI417904088	0.000181107	5.22436e-05	1.51159	up	0.536057	-0.0600141	Zinc finger FYVE domain-containing protein 19
CUST_7532_PI417904088	1.55355e-06	1.62934e-07	1.60865	up	0.652937	-0.0329127	Zinc finger protein 135
CUST_21082_PI417904088	2.77699e-05	5.96408e-06	1.57409	up	0.546034	-0.108489	Zinc finger protein 207
CUST_25092_PI417904088	2.09087e-06	2.38915e-07	1.52108	down	-0.414914	0.190177	Zinc finger protein 287
CUST_37822_PI417904088	2.53728e-06	3.05307e-07	1.59749	down	-0.496361	0.179447	Zinc finger protein 449
CUST_40538_PI417904088	1.62449e-06	1.71957e-07	1.52778	up	0.477391	-0.134049	Zinc finger protein 583
CUST_26590_PI417904088	3.13975e-06	4.07081e-07	1.65094	up	0.625776	-0.097512	Zinc finger protein 593
CUST_25761_PI417904088	6.20893e-07	4.58465e-08	1.72962	down	-0.491024	0.29943	Zinc finger protein 703
CUST_31262_PI417904088	4.44356e-07	2.84595e-08	1.67309	down	-0.526995	0.215519	Zinc finger protein HRX
CUST_39538_PI417904088	0.000230043	6.86175e-05	2.15852	up	0.765223	-0.344822	Zinc finger protein SLUG
CUST_2686_PI417904088	4.27139e-08	7.40188e-10	2.45213	up	1.14707	-0.146969	Zinc finger protein ZPR1
CUST_15258_PI417904088	2.00325e-07	9.13167e-09	1.93851	up	0.802417	-0.152532	Zinc transporter ZIP1
CUST_17744_PI417904088	1.86892e-05	3.72509e-06	1.74393	up	0.571257	-0.231082	Zygotic DNA replication licensing factor mcm6-B

## Sheet: RR(all)-NR(all)_38
ProbeName	p (Corr)	p	FC (abs)	Regulation	[RR(all)](normalized)	[NR(all)](normalized)	Description
CUST_31282_PI417904088	0.000865609	7.56409e-06	1.51897	up	0.340185	-0.262909	104844 PRK10811, rne, ribonuclease E; Reviewed.
CUST_4632_PI417904088	0.00159129	1.93893e-05	1.58412	up	0.260572	-0.403108	ADP-ribosylation factor 4
CUST_18691_PI417904088	0.00231488	3.64682e-05	1.60106	up	0.38933	-0.289695	Alpha-(1,3)-fucosyltransferase
CUST_28606_PI417904088	0.00905709	0.000392381	1.7825	up	0.511376	-0.322525	Axin-2
CUST_33922_PI417904088	0.000906776	8.14704e-06	1.61882	up	0.30286	-0.392084	Doublesex- and mab-3-related transcription factor A1
CUST_20869_PI417904088	0.000105262	2.20241e-07	1.75388	up	0.320779	-0.489774	Interferon regulatory factor 3
CUST_24186_PI417904088	0.00081296	6.40363e-06	1.83286	up	0.415616	-0.45848	Interferon-induced protein 44
CUST_1339_PI417904088	0.000668552	4.82719e-06	1.81329	up	0.437801	-0.420806	Interferon-induced protein with tetratricopeptide repeats 1-like protein
CUST_37185_PI417904088	0.00270193	5.1877e-05	1.71648	up	0.572494	-0.206962	Prolyl 3-hydroxylase 1 precursor
CUST_22957_PI417904088	8.80117e-06	4.33288e-09	1.94336	up	0.432293	-0.526262	Protein asteroid homolog 1
CUST_4891_PI417904088	0.000127152	3.40074e-07	1.5294	up	0.327117	-0.285847	Ribosome-binding protein 1
CUST_15643_PI417904088	0.000840999	6.93501e-06	2.0012	up	0.595897	-0.404966	Sulfhydryl oxidase 1 precursor
CUST_22247_PI417904088	8.83615e-05	1.60059e-07	1.6458	up	0.304206	-0.414586	Tripartite motif-containing protein 16
CUST_15321_PI417904088	0.00089182	7.9029e-06	1.53614	up	0.454123	-0.16519	UNKNOWN
CUST_41581_PI417904088	0.00126089	1.38116e-05	1.53044	up	0.389205	-0.224738	UNKNOWN
CUST_15402_PI417904088	0.00308357	6.543e-05	1.69293	up	0.557541	-0.201984	Zona pellucida sperm-binding protein 4 precursor
CUST_33367_PI417904088	0.00228628	3.57364e-05	2.17371	down	-0.334948	0.785208	40S ribosomal protein S13
7_2_5_2	0.00320293	7.20664e-05	2.19919	down	-0.343939	0.79303	5-aminolevulinate synthase, erythroid-specific, mitochondrial precursor
CUST_8132_PI417904088	0.000127152	3.44288e-07	1.6412	down	-0.294316	0.420435	ADP-ribosylation factor-like protein 4C
CUST_23389_PI417904088	0.000802626	6.22344e-06	2.60327	down	-1.04112	0.339207	Beta-crystallin A4
CUST_24725_PI417904088	0.00151888	1.81331e-05	1.85995	down	-0.297231	0.598034	Beta-synuclein
CUST_25050_PI417904088	0.00173933	2.36545e-05	1.63601	down	-0.404681	0.305498	Calcium-dependent secretion activator 1
CUST_40946_PI417904088	0.000238132	9.40565e-07	1.60162	down	-0.46365	0.215878	Coiled-coil domain-containing protein MGC104706 homolog
CUST_17434_PI417904088	0.00200197	2.9814e-05	1.58534	down	-0.283367	0.381425	DNA-damage-inducible transcript 4-like protein
CUST_21233_PI417904088	0.00152845	1.84355e-05	1.5309	down	-0.343504	0.270874	EF-hand calcium-binding domain-containing protein 1
CUST_22485_PI417904088	0.000656203	4.36123e-06	1.92139	down	-0.406955	0.535195	GDP-L-fucose synthetase
CUST_25456_PI417904088	0.000127152	3.40345e-07	1.50577	down	-0.210313	0.380186	General transcription factor II-I repeat domain-containing protein 2
CUST_25951_PI417904088	0.00308108	6.40864e-05	2.26549	down	-0.307727	0.872093	Hemoglobin subunit alpha
CUST_24317_PI417904088	0.000926128	8.43489e-06	2.12681	down	-0.4404	0.64829	Hemoglobin subunit alpha-4
CUST_517_PI417904088	0.00354195	8.80584e-05	2.4305	down	-0.318403	0.962852	Hemoglobin subunit beta
CUST_24881_PI417904088	0.00403664	0.000112304	1.9772	down	-0.28871	0.694748	Hemoglobin subunit beta-1
CUST_32813_PI417904088	0.00168771	2.18103e-05	1.74404	down	-0.421455	0.380981	High affinity choline transporter 1
CUST_15099_PI417904088	0.00188216	2.65578e-05	1.748	down	-0.258255	0.547447	Lens fiber membrane intrinsic protein
CUST_3245_PI417904088	0.00133612	1.49645e-05	1.59704	down	-0.340567	0.334835	Putative adenylate kinase 7
CUST_25721_PI417904088	0.00334667	8.03202e-05	1.5965	down	-0.228501	0.44641	Putative polypeptide N-acetylgalactosaminyltransferase-like protein 4
CUST_34856_PI417904088	0.00308357	6.46741e-05	1.58394	down	-0.378839	0.284675	Regulator of G-protein signaling 7-binding protein
CUST_18656_PI417904088	0.000965489	9.47552e-06	1.56229	down	-0.202233	0.441431	Structural maintenance of chromosomes protein 1B
CUST_27359_PI417904088	0.00199491	2.92178e-05	1.78375	down	-0.361181	0.473735	Uncharacterized protein KIAA1409
