# Supplementary material for: The initiation of puberty in Atlantic salmon brings about large changes in testicular gene expression that are modulated by the energy status
Source: BMC Genomics. 2019 Jun 11;20:475. doi: 10.1186/s12864-019-5869-9 (PMC6558769; doi:10.1186/s12864-019-5869-9)
Supplement: Supplementary file 4 — Table S3. Common differentially expressed genes identified in both all maturing salmon and maturing salmon exposed to restricted feeding conditions. Excel file (.xlsx) containing in the first sheet normalized expression data, and gene description and regulation, for all shared differentially expressed genes (449; Student’s t-test, P < 0.01 at the α level of 0.05, FDR < 0.05; fold change > │1.5│) identified in both pairwise comparisons. The second data sheet shows, for all shared genes, the magnitude of changes in expression in different experimental conditions. (XLS 163 kb) [file 12864_2019_5869_MOESM4_ESM.xls]

## Sheet: CommonDEGs_449
Description	FC (abs)	Regulation	[RR(mat)]	[NR(mat)]	FC (abs)	Regulation	[Maturing]	[Immature]
10116.3.peg.27843 HOVERGEN:Q641W2 NextBio:646657 ArrayExpress:Q641W2 Uniprot:Q641W2	1.71439	up	1.17775	0.400048	1.78459	up	0.788896	-0.0466928
110124 pfam01101, HMG14_17, HMG14 and HMG17.	2.84109	up	2.04852	0.542081	2.43104	up	1.11654	-0.165038
111993 pfam03157, Glutenin_hmw, High molecular weight glutenin subunit. Members of this family include high molecular weight subunits of glutenin. This group of gluten proteins is thought to be largely responsible for the elastic properties of gluten, ...	1.87862	up	1.04784	0.138162	1.57678	up	0.593	-0.0639795
118198 pfam09666, Sororin, Sororin protein. Sororin is an essential, cell cycle-dependent mediator of sister chromatid cohesion. The protein is nuclear in interphase cells, dispersed from the chromatin in mitosis, and interacts with the cohesin complex.	1.78796	up	1.22971	0.391392	1.90596	up	0.810549	-0.119972
14-3-3 protein beta/alpha	3.214	up	2.45533	0.770963	2.19769	up	0.996075	-0.13991
14-3-3 protein beta/alpha-1	1.57717	up	1.03842	0.381076	1.76186	up	0.709746	-0.107355
14-3-3 protein epsilon	1.71427	up	0.992164	0.214571	1.61711	up	0.603367	-0.0900481
26S protease regulatory subunit 4	1.65819	up	0.956295	0.226683	1.64939	up	0.591489	-0.130448
26S protease regulatory subunit 6B	1.62322	up	0.937679	0.238819	1.60131	up	0.588249	-0.0909997
26S protease regulatory subunit 7	1.61964	up	0.924891	0.229218	1.57505	up	0.577054	-0.0783396
26S proteasome non-ATPase regulatory subunit 14	1.66371	up	1.09132	0.356914	1.76717	up	0.738173	-0.0832661
26S proteasome non-ATPase regulatory subunit 5	1.68473	up	0.978591	0.226072	1.64777	up	0.602331	-0.118186
28954 cd00073, H15, linker histone 1 and histone 5 domains; the basic subunit of chromatin is the nucleosome, consisting of an octamer of core histones, two full turns of DNA, a linker histone (H1 or H5) and a variable length of linker DNA; H1/H5 are c...	1.99077	up	1.18892	0.195597	1.85905	up	0.692259	-0.202308
3'(2'),5'-bisphosphate nucleotidase 1	1.89875	up	1.17341	0.248359	1.57259	up	0.49008	-0.163059
31389 COG1196, Smc, Chromosome segregation ATPases [Cell division and chromosome partitioning].	2.71635	up	1.57327	0.131607	3.33649	up	1.21982	-0.51851
39S ribosomal protein L35, mitochondrial precursor	2.06896	up	1.19086	0.141951	1.52873	up	0.556704	-0.055627
39S ribosomal protein L37, mitochondrial precursor	1.8426	up	1.36729	0.485553	1.89739	up	0.833178	-0.090837
39S ribosomal protein L51, mitochondrial precursor	2.92834	up	1.80746	0.257383	2.25927	up	1.03242	-0.143431
3-ketoacyl-CoA thiolase, mitochondrial	2.01884	up	1.23009	0.216565	1.79268	up	0.72333	-0.11879
47828 smart00527, HMG17, domain in high mobilty group proteins HMG14 and HMG 17; .	2.17645	up	1.60483	0.482854	2.14738	up	1.05403	-0.048548
60 kDa heat shock protein, mitochondrial precursor	2.19508	up	1.05643	-0.0778428	2.25486	up	0.9939	-0.179138
60S acidic ribosomal protein P2	1.54201	down	-0.310408	0.314401	1.66926	up	0.535609	-0.203601
6-phosphogluconate dehydrogenase, decarboxylating	1.95721	up	1.44515	0.476353	2.46973	up	0.928307	-0.376046
86283 pfam03247, Prothymosin, Prothymosin/parathymosin family. Prothymosin alpha and parathymosin are two ubiquitous small acidic nuclear proteins that are thought to be involved in cell cycle progression, proliferation, and cell differentiation..	1.96319	up	1.26239	0.289189	1.84478	up	0.77579	-0.10766
90514 smart00409, IG, Immunoglobulin; .	2.33653	up	1.50542	0.281046	2.01516	up	0.893231	-0.117667
Abnormal spindle-like microcephaly-associated protein homolog	3.19916	up	1.829	0.15131	2.04158	up	0.846865	-0.182818
Acetyl-CoA acetyltransferase, cytosolic	2.13584	up	1.35029	0.255489	2.05995	up	0.802892	-0.239716
Acidic leucine-rich nuclear phosphoprotein 32 family member A	2.11682	up	1.33312	0.251222	1.90448	up	0.772366	-0.15703
Acidic leucine-rich nuclear phosphoprotein 32 family member B	1.66264	up	0.895105	0.16163	1.53712	up	0.528367	-0.0918643
Actin, alpha sarcomeric/cardiac	2.11938	up	1.44655	0.362904	1.88194	up	0.470653	-0.441565
Actin-binding protein anillin	2.85991	up	1.64896	0.132994	2.2107	up	0.923804	-0.2207
Actin-related protein 2/3 complex subunit 2	1.65716	up	0.943234	0.21452	1.5772	up	0.592261	-0.0651062
Actin-related protein 2/3 complex subunit 3	1.51943	up	1.06475	0.461214	1.77645	up	0.718604	-0.110395
Actin-related protein 2/3 complex subunit 5	1.76151	up	1.08019	0.263382	1.66684	up	0.671787	-0.0653273
Actin-related protein 3	1.93575	up	1.3192	0.366307	1.91934	up	0.842754	-0.0978587
Acyl-CoA-binding protein	1.50435	up	0.952686	0.363544	2.38615	up	0.920787	-0.333901
Acylglycerol kinase, mitochondrial precursor	1.51038	up	0.554819	-0.0400963	1.87751	up	0.891836	-0.0169863
Adenosylhomocysteinase B	1.99949	up	1.40005	0.400415	2.90596	up	0.900231	-0.638783
A-kinase anchor protein 7	1.62498	down	0.111822	0.812247	1.63911	up	0.462034	-0.250878
Alanyl-tRNA synthetase, cytoplasmic	3.16099	up	1.97803	0.317653	2.3819	up	1.14784	-0.104273
Alpha-enolase	2.03263	up	1.82798	0.804637	2.57675	up	1.31631	-0.0492399
Annexin A13	1.72304	up	0.812849	0.0278965	1.53174	up	0.558516	-0.0566545
Annexin A3	1.79954	up	0.977049	0.129418	1.73616	up	0.670158	-0.125738
Antigen KI-67	2.72862	up	1.92461	0.476444	2.4564	up	1.05585	-0.2407
Apoptosis inhibitor 5	1.55457	up	0.624116	-0.0124006	1.5443	up	0.548715	-0.0782374
Apoptosis-inducing factor 1, mitochondrial precursor	1.58018	up	0.964709	0.304618	1.67476	up	0.642268	-0.101687
Asparaginyl-tRNA synthetase, cytoplasmic	3.03536	up	1.78934	0.187476	2.81015	up	1.09747	-0.393174
ATP synthase subunit alpha, mitochondrial precursor	1.67298	up	0.980845	0.238426	1.60368	up	0.609636	-0.0717511
ATP synthase subunit b, mitochondrial precursor	1.52175	up	0.852274	0.246545	1.5279	up	0.549409	-0.0621422
ATP synthase subunit delta, mitochondrial precursor	1.80515	up	1.16375	0.311633	1.55555	up	0.531081	-0.106342
ATP synthase subunit gamma, mitochondrial precursor	1.62582	up	0.923636	0.22247	1.54036	up	0.573053	-0.0502143
ATP-binding cassette sub-family E member 1	1.90266	up	0.982547	0.0545277	1.646	up	0.674565	-0.0444041
ATP-binding cassette sub-family F member 2	1.57163	up	0.860398	0.208135	1.54608	up	0.534266	-0.0943512
ATP-dependent DNA helicase Q1	2.07997	up	1.09678	0.0402137	1.71543	up	0.726311	-0.0522631
ATP-dependent RNA helicase DDX39	1.63942	up	1.09949	0.386307	1.78655	up	0.742898	-0.0942794
Baculoviral IAP repeat-containing protein 5	3.58463	up	2.4827	0.64088	3.53883	up	1.56179	-0.26148
Barrier-to-autointegration factor	3.13525	up	2.2607	0.612116	2.55766	up	1.13916	-0.215666
Basic leucine zipper and W2 domain-containing protein 1-A	2.2126	up	1.37487	0.229123	1.86892	up	0.801994	-0.100212
Beta-crystallin B3	1.81993	down	-0.43828	0.425606	1.81037	up	0.575646	-0.280639
Borealin	3.27821	up	2.1064	0.393485	3.00318	up	1.24994	-0.336551
Bullous pemphigoid antigen 1, isoforms 1/2/3/4	1.63503	down	-0.162173	0.547144	1.51598	up	0.422985	-0.177265
C-1-tetrahydrofolate synthase, cytoplasmic	2.03484	up	1.21063	0.185717	1.65872	up	0.698175	-0.031896
Calcyclin-binding protein	1.72519	up	0.753161	-0.0335908	1.54684	up	0.550977	-0.0783502
Calmodulin	1.69054	up	0.802671	0.0451829	1.55055	up	0.488609	-0.14417
Calreticulin precursor	2.70529	up	1.77814	0.342356	2.08117	up	0.86083	-0.196568
Calumenin precursor	1.6441	up	0.994914	0.277616	1.72115	up	0.636265	-0.147104
Carbonyl reductase [NADPH] 1	1.5914	up	0.54796	-0.12234	1.52758	up	0.553531	-0.0577184
Carboxy-terminal kinesin 2	2.5914	up	1.63449	0.260759	2.21912	up	0.947625	-0.202362
CDC45-related protein	2.88606	up	1.82477	0.295664	2.30959	up	0.997979	-0.209658
Cell differentiation protein RCD1 homolog	1.6242	up	1.05029	0.350558	1.62818	up	0.700423	-0.00283764
Cell division control protein 2 homolog	1.80774	up	1.59649	0.742304	2.89795	up	1.1694	-0.365635
Cell division control protein 42 homolog precursor	1.53859	up	0.604209	-0.017395	1.71237	up	0.646653	-0.129337
Cell division control protein 6 homolog	1.94647	up	1.60113	0.640272	2.72526	up	1.1207	-0.325692
Cell division cycle protein 20 homolog	2.45086	up	1.79618	0.502889	2.50678	up	1.14953	-0.1763
Cell division cycle-associated protein 7	2.54777	up	1.66106	0.311825	2.60024	up	1.1971	-0.18154
Cell division protein kinase 10	1.68065	up	1.15058	0.401569	1.82824	up	0.776077	-0.0943815
Cell division protein kinase 2	1.86967	up	1.07727	0.174487	1.65372	up	0.625877	-0.0998353
Cellular nucleic acid-binding protein	2.22435	up	1.24113	0.0877445	1.66602	up	0.596936	-0.13947
Cellular tumor antigen p53	1.62062	up	0.935156	0.238611	1.55082	up	0.586883	-0.0461457
Centromere protein L	2.22833	up	1.42791	0.271946	1.94313	up	0.762133	-0.196248
Centromere protein M	2.10966	up	1.63045	0.553446	2.19248	up	0.954517	-0.178048
Centromere protein N	1.72484	up	0.882164	0.0957027	1.55372	up	0.488359	-0.147369
Centromeric protein E	2.59742	up	2.03642	0.659341	3.33539	up	1.34788	-0.389976
Centrosomal protein of 135 kDa	1.79435	up	1.04628	0.202818	1.71206	up	0.62455	-0.151187
Chromobox protein homolog 3	1.93354	up	1.30985	0.358601	2.68651	up	1.35183	-0.0739039
Chromosome-associated kinesin KIF4	1.91236	up	1.50883	0.573475	2.34686	up	1.04115	-0.189581
Chromosome-associated kinesin KIF4A	2.42091	up	1.57068	0.295129	2.20348	up	0.932904	-0.206882
Clathrin heavy chain 1	1.71285	up	0.930901	0.154501	1.60257	up	0.542701	-0.13769
Clathrin light chain A	1.93536	up	0.944945	-0.00765848	1.52163	up	0.508112	-0.0975012
Cleavage and polyadenylation specificity factor subunit 3	2.3099	up	1.51735	0.309514	1.97511	up	0.913431	-0.0685037
Coatomer subunit zeta-1	1.6264	up	0.903886	0.202206	1.56841	up	0.553046	-0.0962542
Cofilin-2	1.86109	up	1.10745	0.211307	1.82645	up	0.773141	-0.095898
Coiled-coil domain-containing protein 25	1.78574	up	1.26095	0.424428	1.8837	up	0.84269	-0.0708783
Coiled-coil domain-containing protein 5	2.08676	up	1.33389	0.272622	1.94545	up	0.803255	-0.156852
Coiled-coil-helix-coiled-coil-helix domain-containing protein 3, mitochondrial precursor	1.57543	up	1.03203	0.376283	1.82937	up	0.704155	-0.167194
Cold-inducible RNA-binding protein	1.96414	up	1.37099	0.397089	1.58717	up	0.560808	-0.105649
Collagen alpha-1(X) chain precursor	2.8563	up	3.02601	1.51186	5.75184	up	2.26893	-0.255093
COMM domain-containing protein 1	1.72809	up	1.02127	0.232098	1.55492	up	0.626686	-0.0101518
COMM domain-containing protein 6	1.71353	up	0.95749	0.180518	1.54876	up	0.569004	-0.0621102
Complement component 1 Q subcomponent-binding protein, mitochondrial precursor	1.57322	up	0.830284	0.176567	1.9511	up	0.88336	-0.0809287
Condensin complex subunit 1	3.09698	up	1.74512	0.11426	2.40097	up	1.01564	-0.247975
Condensin complex subunit 2	2.29892	up	1.43051	0.229551	2.10171	up	0.83003	-0.241531
Condensin-2 complex subunit D3	1.77819	up	0.919884	0.0894718	1.58522	up	0.500474	-0.164208
Condensin-2 complex subunit G2	1.75936	up	0.615042	-0.20001	1.94704	up	0.801061	-0.16022
Copper transport protein ATOX1	1.76014	up	1.06535	0.249662	2.11489	up	1.02839	-0.0521944
Coronin-1C	1.893	up	1.40231	0.481634	1.73827	up	0.782285	-0.0153683
CPEB-associated factor Maskin	1.72129	up	0.721761	-0.0617297	2.22639	up	1.09539	-0.0593213
Cryptochrome-1	1.60123	down	-0.418438	0.260747	1.7096	up	0.59865	-0.175008
Cyclin-A2	2.70607	up	1.85535	0.419154	2.79215	up	1.13725	-0.344126
Cytochrome b-c1 complex subunit 10	1.56489	up	0.687485	0.0414233	1.5777	up	0.56345	-0.0943693
Cytochrome c oxidase subunit 5A, mitochondrial precursor	1.50347	up	0.813547	0.225249	1.57776	up	0.519398	-0.138478
Cytoglobin-2	2.53494	up	1.73541	0.393464	2.08928	up	1.06444	0.00143426
Cytoskeleton-associated protein 2	3.01485	up	2.26	0.667915	4.64702	up	1.69426	-0.522049
D-3-phosphoglycerate dehydrogenase	2.31894	up	1.76167	0.548206	2.21716	up	1.15494	0.00622484
Dehydrogenase/reductase SDR family member 7 precursor	1.78017	up	0.983599	0.151583	1.6875	up	0.567591	-0.187301
Deoxycytidine kinase	2.16613	up	1.14265	0.0275311	1.53328	up	0.608369	-0.00825555
Dihydrofolate reductase	2.57045	up	2.15019	0.788171	3.32274	up	1.46918	-0.263193
Dihydropteridine reductase	1.65843	up	0.974149	0.244328	1.64275	up	0.620181	-0.0959325
discs, large (Drosophila) homolog-associated protein 5	2.27265	up	1.33963	0.155253	2.29006	up	0.74744	-0.447948
DNA (cytosine-5)-methyltransferase 1	1.94055	up	1.21999	0.263527	1.73691	up	0.74176	-0.0547642
DNA polymerase epsilon catalytic subunit A	1.61112	up	0.828098	0.140036	1.60189	up	0.484067	-0.195705
DNA polymerase epsilon subunit 2	1.62332	up	0.901302	0.202351	1.59845	up	0.551827	-0.12485
DNA polymerase epsilon subunit 4	1.81934	up	1.15064	0.287225	1.70476	up	0.718934	-0.0506361
DNA polymerase subunit alpha B	1.84515	up	0.947906	0.0641652	1.57515	up	0.594075	-0.0614155
DNA primase large subunit	1.79203	up	1.2575	0.415903	2.02926	up	0.774198	-0.246757
DNA repair and recombination protein RAD54B	1.68164	up	1.12113	0.371267	1.95652	up	0.7462	-0.222092
DNA repair protein RAD51 homolog A	1.98241	up	1.16596	0.178702	1.71551	up	0.67233	-0.106312
DNA repair protein RAD51 homolog B	1.76624	up	1.06772	0.247035	1.67669	up	0.657376	-0.08824
DNA replication complex GINS protein PSF1	1.51571	up	0.918857	0.318866	1.72818	up	0.618861	-0.170391
DNA replication complex GINS protein PSF2	1.98519	up	1.29551	0.306235	1.79502	up	0.800874	-0.0431239
DNA replication licensing factor mcm5	2.01944	up	1.45774	0.443789	2.11445	up	0.950766	-0.129518
DNA replication licensing factor mcm7	2.21299	up	1.22715	0.0811529	2.12666	up	0.950032	-0.138558
DNA topoisomerase 2-alpha	2.67764	up	1.78786	0.366898	2.69633	up	1.07738	-0.353617
Dolichyl-diphosphooligosaccharide--protein glycosyltransferase 48 kDa subunit precursor	3.18997	up	1.90278	0.229231	1.63272	up	0.566466	-0.140814
Dolichyl-diphosphooligosaccharide--protein glycosyltransferase subunit 1 precursor	1.94619	up	1.26847	0.307821	1.59852	up	0.681865	0.00512515
Dolichyl-diphosphooligosaccharide--protein glycosyltransferase subunit 2 precursor	2.01703	up	1.3688	0.356568	2.02158	up	0.862686	-0.152796
Dolichyl-diphosphooligosaccharide--protein glycosyltransferase subunit 4	2.91365	up	1.82877	0.28594	2.33568	up	1.05736	-0.166488
Dolichyl-diphosphooligosaccharide--protein glycosyltransferase subunit DAD1	1.96895	up	1.22129	0.243865	1.71352	up	0.732579	-0.0443842
Dolichyl-diphosphooligosaccharide--protein glycosyltransferase subunit STT3A	1.61454	up	0.946748	0.255629	1.57598	up	0.548796	-0.107449
Dual specificity protein kinase Ttk	1.894	up	1.01568	0.094236	1.54645	up	0.554956	-0.074007
Dynein light chain 1, cytoplasmic	2.26803	up	1.79037	0.608932	2.7641	up	1.25551	-0.211305
E3 SUMO-protein ligase RanBP2	1.98	up	0.887061	-0.0984425	1.95634	up	0.882602	-0.0855549
Ectonucleoside triphosphate diphosphohydrolase 1	1.71047	up	1.21034	0.435945	1.78489	up	0.82314	-0.0126948
Ectonucleoside triphosphate diphosphohydrolase 8	2.04831	up	1.43189	0.397454	1.98585	up	0.91467	-0.075086
Endonuclease VIII-like 3	1.90883	up	1.10797	0.175284	1.70595	up	0.641628	-0.128945
Endoplasmin precursor	2.05004	up	1.23548	0.199828	1.82623	up	0.717653	-0.151214
ER lumen protein retaining receptor 2	2.52718	up	1.35965	0.022117	2.03584	up	0.899172	-0.126452
ES1 protein homolog, mitochondrial precursor	2.38201	up	2.19284	0.940656	3.18765	up	1.56675	-0.105749
Eukaryotic initiation factor 4A-III	1.5406	up	0.787682	0.164188	1.8361	up	0.848925	-0.027722
Eukaryotic translation initiation factor 1A, X-chromosomal	1.68823	up	0.927571	0.172058	1.56438	up	0.549815	-0.0957748
Eukaryotic translation initiation factor 2 subunit 1	2.23327	up	1.32635	0.167195	1.61755	up	0.623464	-0.070347
Eukaryotic translation initiation factor 3 subunit E-interacting protein	1.50094	up	0.553826	-0.0320358	1.54469	up	0.587366	-0.0399483
Eukaryotic translation initiation factor 3 subunit J	1.73532	up	0.655356	-0.139845	1.59433	up	0.520752	-0.152199
Eukaryotic translation initiation factor 4H	2.02246	up	1.20845	0.192334	1.98293	up	0.918889	-0.068741
Exportin-1	1.71489	up	0.849356	0.0712411	1.73622	up	0.752513	-0.0434365
Exportin-2	2.37647	up	1.68249	0.433674	1.68599	up	0.729358	-0.0242426
Exportin-5	1.62012	up	0.616997	-0.0791014	1.52264	up	0.478733	-0.127841
Ezrin	2.07627	up	1.12643	0.0724382	1.66309	up	0.599434	-0.13443
F-actin-capping protein subunit alpha-2	1.71011	up	0.983374	0.209284	1.50564	up	0.560573	-0.0297998
Fatty acid desaturase 2	2.36895	up	1.37142	0.127171	2.05509	up	0.749296	-0.289906
F-box only protein 5	2.77162	up	1.82086	0.350127	2.71391	up	1.08549	-0.354883
Fibroblast growth factor-binding protein 1 precursor	2.16887	up	1.37147	0.254523	1.91256	up	0.812996	-0.122511
FK506-binding protein 1A	2.01407	up	1.18806	0.177941	2.00087	up	0.924593	-0.0760342
FK506-binding protein 2 precursor	1.77042	up	1.17966	0.35557	1.65694	up	0.657272	-0.0712499
FK506-binding protein 3	1.87795	up	1.39758	0.488417	1.70275	up	0.685487	-0.0823808
Flap endonuclease 1	2.21802	up	1.43421	0.284933	2.08325	up	0.859569	-0.199268
Flavin reductase	1.7968	up	1.14198	0.296549	1.74785	up	0.719263	-0.0863201
G protein-activated inward rectifier potassium channel 4	2.21428	up	1.57187	0.425029	2.49437	up	0.998447	-0.320227
G1/S-specific cyclin-E1	1.92529	up	1.15917	0.214094	1.61333	up	0.686633	-0.00340954
G2/mitotic-specific cyclin-B1	3.24096	up	2.43797	0.741546	3.84821	up	1.58976	-0.354432
G2/mitotic-specific cyclin-B2	2.08969	up	1.66085	0.597562	2.98909	up	1.26494	-0.314765
Gamma-aminobutyric acid receptor-associated protein	2.13832	up	0.889109	-0.20737	1.71341	up	0.605182	-0.171689
GCN1-like protein 1	1.83136	up	1.00165	0.128736	1.563	up	0.565193	-0.0791248
Glia maturation factor beta	2.33261	up	1.4132	0.19126	1.92385	up	0.690296	-0.253697
Glucose-6-phosphate isomerase	1.65243	up	0.969733	0.24514	2.21556	up	0.840802	-0.306869
Glutathione reductase, mitochondrial precursor	1.69233	up	0.992435	0.233428	1.66667	up	0.612931	-0.124037
Glutathione S-transferase 3	2.25039	up	1.98941	0.819235	3.17829	up	1.40432	-0.263928
Glycosyltransferase 8 domain-containing protein 4	1.51783	up	0.693599	0.091588	1.56574	up	0.392593	-0.254247
Glycyl-tRNA synthetase	2.50527	up	1.38543	0.060468	1.59779	up	0.72295	0.0468695
G-protein-signaling modulator 1	1.58902	up	0.70166	0.0335263	2.62818	up	0.95796	-0.436104
Guanine nucleotide exchange factor MSS4	1.55541	up	0.843859	0.206568	1.55298	up	0.598649	-0.0363927
Guanine nucleotide-binding protein G(I)/G(S)/G(O) subunit gamma-5 precursor	2.21165	up	1.3483	0.203175	1.86118	up	0.775737	-0.120478
Guanine nucleotide-binding protein G(I)/G(S)/G(T) subunit beta-1	1.59753	up	0.974517	0.298673	1.67982	up	0.618015	-0.130289
H/ACA ribonucleoprotein complex subunit 1	1.99804	up	0.898203	-0.10038	1.50617	up	0.621342	0.030459
Haloacid dehalogenase-like hydrolase domain-containing protein 1A	2.73174	up	2.01167	0.561854	2.61286	up	1.28676	-0.0988685
Heat shock 70 kDa protein 4	2.39152	up	1.858	0.600077	1.58665	up	0.591751	-0.0742326
Heat shock protein HSP 90-beta	2.84922	up	1.80651	0.295947	2.39875	up	1.05123	-0.211055
Hemoglobin subunit alpha	3.07307	down	-0.371272	1.24841	1.52806	up	0.463154	-0.148544
Hepatoma-derived growth factor	1.60144	up	0.582845	-0.0965205	1.52105	up	0.483037	-0.122026
Heterogeneous nuclear ribonucleoprotein A0	2.0339	up	1.28465	0.260405	1.86038	up	0.723884	-0.171716
Heterogeneous nuclear ribonucleoprotein A1	1.76044	up	1.21645	0.400515	1.86276	up	0.808484	-0.0889557
Heterogeneous nuclear ribonucleoprotein G	1.69412	up	1.09392	0.333392	1.77818	up	0.756539	-0.0738604
Heterogeneous nuclear ribonucleoprotein L	1.80209	up	1.04142	0.191751	2.62266	up	1.24765	-0.14338
Heterogeneous nuclear ribonucleoprotein Q	1.9855	up	1.26248	0.272978	1.55451	up	0.572523	-0.0639337
Heterogeneous nuclear ribonucleoprotein U	2.05198	up	0.914222	-0.122794	1.62783	up	0.62131	-0.0816369
Histone deacetylase 3	1.68147	up	1.05226	0.302544	1.64592	up	0.677405	-0.0414882
Histone H2A.x	2.09805	up	1.40167	0.332627	2.19083	up	1.00058	-0.130894
Histone H2AV	1.63011	up	1.2302	0.525226	1.92382	up	0.877712	-0.0662599
Histone H3	2.69237	up	1.91082	0.481938	2.56709	up	1.19638	-0.163757
Histone H3.3	2.1849	up	1.58736	0.45979	2.10577	up	1.02357	-0.0507735
Histone RNA hairpin-binding protein	1.61595	up	0.949715	0.257335	1.72123	up	0.633039	-0.150401
Histone-binding protein RBBP4	2.57847	up	1.89284	0.526322	1.77119	up	0.742134	-0.0825837
Hypoxanthine-guanine phosphoribosyltransferase	1.85203	up	0.932304	0.043196	1.6044	up	0.647741	-0.0342944
Importin subunit alpha-2	2.97536	up	2.21318	0.640118	1.8377	up	0.816126	-0.0617735
Interleukin enhancer-binding factor 2 homolog	3.71491	up	1.9259	0.0325677	2.37464	up	1.19603	-0.0516765
Intracellular hyaluronan-binding protein 4	2.13289	up	1.47813	0.38532	2.08178	up	0.931724	-0.126091
Iron-sulfur cluster assembly 1 homolog, mitochondrial precursor	1.90023	up	1.14296	0.216778	1.83109	up	0.679867	-0.192834
Keratinocytes-associated protein 2	1.84829	up	1.29313	0.406942	1.96628	up	0.850037	-0.125431
KH domain-containing, RNA-binding, signal transduction-associated protein 1	1.70846	up	0.998376	0.225678	1.66821	up	0.612027	-0.126273
Kinesin-1 heavy chain	1.69314	up	0.683485	-0.0762166	1.63477	up	0.590845	-0.118243
Kinesin-like protein KIF15	2.13111	up	1.47146	0.379852	1.88829	up	0.925654	0.00857269
Kinesin-like protein KIF20A	1.67	up	0.846723	0.106873	1.66243	up	0.476798	-0.256493
Kinesin-like protein KIF23	3.08434	up	2.01277	0.387804	3.25076	up	1.20029	-0.50049
Kinesin-related motor protein Eg5 1	2.92232	up	1.77776	0.230645	2.34659	up	1.0042	-0.226365
Kinesin-related motor protein Eg5 2	2.41645	up	1.42373	0.150837	2.24755	up	0.787283	-0.381073
Kinetochore-associated protein 1	2.67224	up	1.47194	0.0538902	3.07927	up	1.42459	-0.198005
Lamin-B receptor	1.71991	up	0.998738	0.216407	1.62798	up	0.607572	-0.0955125
Lamin-B1	2.58591	up	2.20556	0.83489	2.02168	up	0.930119	-0.0854354
Laminin subunit beta-1 precursor	1.64373	up	0.715185	-0.00179234	1.72026	up	0.69683	-0.0857949
LanC-like protein 1	1.68751	up	0.979411	0.224516	1.58149	up	0.601963	-0.0593194
Leucine-rich repeat-containing protein 17 precursor	2.6851	up	1.44245	0.0174735	1.71573	up	0.729962	-0.0488562
Leucyl-tRNA synthetase, cytoplasmic	2.13894	up	1.16484	0.0679492	1.57646	up	0.616397	-0.0402914
Lipopolysaccharide-induced tumor necrosis factor-alpha factor homolog	1.90733	up	1.28195	0.350396	2.35415	up	0.816174	-0.419033
Lon protease homolog, mitochondrial precursor	1.90126	up	1.20902	0.282066	1.8606	up	0.745545	-0.150221
Long-chain-fatty-acid--CoA ligase ACSBG2	1.6501	up	0.418927	-0.30363	1.65748	up	0.632328	-0.0966676
Lupus La protein homolog	1.75714	up	0.931957	0.118725	1.51894	up	0.525341	-0.0777252
L-xylulose reductase	1.9761	up	1.27384	0.291184	1.74251	up	0.782514	-0.0186491
Lymphokine-activated killer T-cell-originated protein kinase homolog	2.69454	up	1.92028	0.49024	2.61386	up	1.20526	-0.180924
Malate dehydrogenase, cytoplasmic	1.66564	up	0.849515	0.113439	1.50688	up	0.481477	-0.110088
Malate dehydrogenase, mitochondrial precursor	1.74343	up	0.908366	0.10644	1.56093	up	0.517401	-0.125008
Mannose receptor-like protein 2 precursor	1.98268	up	1.79803	0.810582	2.65688	up	1.30431	-0.105428
Membrane-associated progesterone receptor component 1	1.65906	up	0.987187	0.256822	1.958	up	0.636866	-0.332518
Microtubule-associated protein RP/EB family member 3	1.61512	up	0.82606	0.134421	1.98777	up	0.862115	-0.129038
Microtubule-associated proteins 1A/1B light chain 3C precursor	1.70867	down	-0.401974	0.370903	1.58992	up	0.563282	-0.105676
Mitochondrial carnitine/acylcarnitine carrier protein	2.14192	up	1.26791	0.169007	1.8807	up	0.718459	-0.192807
Mitochondrial import inner membrane translocase subunit Tim9	1.72799	up	1.09636	0.307264	1.78881	up	0.701812	-0.137189
Mitochondrial import receptor subunit TOM40 homolog	1.99055	up	1.33047	0.337308	1.80398	up	0.833891	-0.0172921
Mitochondrial inner membrane protein	1.74932	up	0.913931	0.10714	1.57044	up	0.510535	-0.140637
Mitochondrial uncoupling protein 2	2.08243	up	1.53923	0.480967	2.36434	up	1.0101	-0.231336
Mitochondrial-processing peptidase subunit beta, mitochondrial precursor	1.83879	up	1.0647	0.185945	1.63188	up	0.625322	-0.0812105
Mitogen-activated protein kinase 12	1.80445	up	1.02365	0.172088	1.77125	up	0.654546	-0.170225
Mitotic checkpoint protein BUB3	1.66714	up	0.869109	0.13173	1.55554	up	0.50042	-0.136993
Mitotic checkpoint serine/threonine-protein kinase BUB1	2.83883	up	1.86772	0.362426	2.93948	up	1.11507	-0.440487
Mitotic checkpoint serine/threonine-protein kinase BUB1 beta	2.96339	up	1.80056	0.233309	2.24324	up	1.01693	-0.148651
Monocarboxylate transporter 2	2.17402	up	1.26842	0.148053	1.6327	up	0.708235	0.000975291
M-phase phosphoprotein 1	1.86976	up	1.28578	0.38293	2.068	up	0.834356	-0.213878
M-phase phosphoprotein 6	1.56096	up	0.695865	0.0534277	1.55288	up	0.356026	-0.278922
Mucin-5AC precursor	1.72624	up	0.957221	0.169585	1.52728	up	0.563403	-0.0475618
NAD(P) transhydrogenase, mitochondrial precursor	1.96217	up	1.20285	0.230396	1.89953	up	0.80069	-0.124956
NADH dehydrogenase [ubiquinone] 1 alpha subcomplex subunit 10, mitochondrial precursor	1.67209	up	0.922006	0.180354	1.58072	up	0.55118	-0.109402
NADH dehydrogenase [ubiquinone] 1 beta subcomplex subunit 10	1.52629	up	0.755196	0.145166	1.50295	up	0.489967	-0.0978296
Negative elongation factor A	1.6513	down	-0.754157	-0.0305521	1.75487	up	0.732519	-0.0788448
Neutral alpha-glucosidase AB precursor	2.42193	up	1.84498	0.568828	2.5634	up	1.20691	-0.151151
Next to BRCA1 gene 1 protein	1.85666	down	-0.958201	-0.0654885	1.734	down	-0.649115	0.144985
Nicotinamide riboside kinase 2	1.66594	up	1.02043	0.284092	1.7301	up	0.511984	-0.278874
Nostrin	2.32532	up	1.60316	0.385732	2.2458	up	0.994446	-0.172786
NSFL1 cofactor p47	2.01395	up	1.21681	0.206777	1.75286	up	0.711791	-0.0979195
N-terminal EF-hand calcium-binding protein 1	1.71219	up	0.844547	0.0687084	1.61006	up	0.536752	-0.150365
Nuclear autoantigenic sperm protein	2.14759	up	1.64228	0.539557	2.22609	up	1.09092	-0.0635945
Nuclear body protein SP140	1.66551	up	0.852185	0.116219	1.50275	up	0.484202	-0.103406
Nuclear pore complex protein Nup88	1.54136	up	0.978422	0.354221	1.65415	up	0.666321	-0.0597686
Nuclear transport factor 2	1.92951	up	1.32836	0.380126	1.89537	up	0.854243	-0.0682357
Nucleobindin-1 precursor	1.62982	up	0.842746	0.138035	1.54401	up	0.547909	-0.078771
Nucleophosmin	1.51363	down	-0.431892	0.166121	1.83425	up	0.719606	-0.155583
Nucleoporin Nup43	1.67682	up	1.14405	0.398323	1.81874	up	0.771186	-0.0917504
Nucleoporin p54	1.8024	up	0.846267	-0.00365553	1.50976	up	0.488057	-0.10626
OB DNA-binding domain-containing protein C16orf175	1.68811	up	1.10028	0.344866	1.63879	up	0.722572	0.00994439
Obg-like ATPase 1	1.89671	up	1.08482	0.161315	1.63131	up	0.58681	-0.119218
Overexpressed breast tumor protein homolog	1.75681	up	1.02426	0.211304	1.71809	up	0.671482	-0.109322
OX-2 membrane glycoprotein precursor	4.7841	up	2.77306	0.514817	4.36436	up	1.4942	-0.63157
PCNA-associated factor	2.39368	up	2.23202	0.97279	4.17725	up	1.66374	-0.398815
Peptidyl-prolyl cis-trans isomerase H	2.28895	up	1.62111	0.426424	2.29041	up	1.02377	-0.171843
Peptidyl-prolyl cis-trans isomerase-like 1	1.79355	up	1.30722	0.464406	1.92955	up	0.885814	-0.0624487
Perforin-1 precursor	1.89608	up	1.17058	0.247565	1.80637	up	0.709075	-0.144021
Peroxiredoxin	2.25841	up	1.65807	0.482764	2.20915	up	1.07042	-0.0730766
Peroxiredoxin-6	1.98905	up	1.60847	0.616383	2.03009	up	0.862948	-0.158599
PHD finger protein 19	1.66946	up	1.00868	0.269295	1.6802	up	0.638987	-0.109646
Phosphatidylinositol-4,5-bisphosphate 3-kinase catalytic subunit alpha isoform	2.23868	up	1.29293	0.13028	1.74552	up	0.685896	-0.117761
Phosphoacetylglucosamine mutase	2.65243	up	1.57703	0.169718	1.99605	up	0.873375	-0.123774
Plectin-1	1.63946	up	0.715992	0.00277009	2.14909	up	0.929755	-0.173974
Plexin-A1 precursor	1.63804	down	-0.678908	0.0330618	1.84239	down	-0.596669	0.284913
Polyamine-modulated factor 1	2.22835	up	1.67976	0.523786	2.23445	up	1.10177	-0.0581447
Polycomb protein SCMH1	1.81709	down	-0.688496	0.173135	1.51128	down	-0.25768	0.338093
Polycystic kidney disease protein 1-like 3 precursor	1.66163	up	0.616775	-0.115827	1.72854	up	0.593189	-0.196367
Prefoldin subunit 5	2.39321	up	1.75444	0.495487	2.29148	up	1.12496	-0.0713206
Probable aminopeptidase NPEPL1	1.62368	up	0.791306	0.092036	1.5129	up	0.441671	-0.155642
Probable global transcription activator SNF2L4	2.07073	up	1.06264	0.0124979	1.56936	up	0.537566	-0.112612
Probable signal peptidase complex subunit 2	1.76201	up	0.925511	0.108288	1.52249	up	0.5169	-0.0895341
Profilin-2	1.65548	up	0.789419	0.0621668	1.6842	up	0.648159	-0.103903
Prohibitin	1.9042	up	1.11436	0.185173	1.64244	up	0.649765	-0.066072
Proliferating cell nuclear antigen	2.36851	up	2.09726	0.853282	2.32468	up	0.979741	-0.237293
Proliferation-associated protein 2G4	1.80368	up	1.10096	0.250014	1.9424	up	0.887708	-0.0701319
Proline-rich protein 11	2.3752	up	1.48412	0.23607	2.0498	up	0.860094	-0.175392
Prolyl endopeptidase	1.61556	up	0.652064	-0.0399741	1.52143	up	0.571932	-0.0334931
Prostaglandin E synthase 2	1.80385	up	1.10106	0.24998	1.66861	up	0.579185	-0.15946
Proteasome activator complex subunit 3	1.84102	up	0.778642	-0.101863	1.70847	up	0.73362	-0.0390822
Proteasome subunit alpha type-3	1.96999	up	1.45349	0.475306	2.05722	up	0.964399	-0.0763
Proteasome subunit alpha type-4	1.60526	up	1.07555	0.392738	1.73787	up	0.673282	-0.12404
Proteasome subunit alpha type-5	1.63332	up	0.784682	0.0768752	1.65493	up	0.605406	-0.121367
Proteasome subunit alpha type-7	2.07227	up	1.086	0.03479	1.58389	up	0.560395	-0.103074
Proteasome subunit beta type-3	1.75073	up	1.27643	0.46847	2.13315	up	0.899732	-0.193253
Proteasome subunit beta type-6 precursor	2.013	up	1.21602	0.206677	1.85814	up	0.71135	-0.182512
Protein ARMET precursor	2.05363	up	1.0335	-0.00467377	2.84304	up	1.34394	-0.163494
Protein canopy homolog 2 precursor	2.50383	up	1.73373	0.409589	2.66319	up	1.27144	-0.141718
Protein CASC5	2.34009	up	1.8185	0.591936	2.09102	up	0.85271	-0.211498
Protein CIAO1	1.55695	up	0.893757	0.255031	1.58849	up	0.574394	-0.0932606
Protein cornichon homolog	1.52327	up	0.662554	0.0553814	1.60995	up	0.558552	-0.128465
Protein CXorf40A	1.60594	up	0.886906	0.20349	1.60962	up	0.545198	-0.141526
Protein DEK	1.80649	up	1.1644	0.31121	1.97185	up	0.798122	-0.181432
Protein disulfide-isomerase A3 precursor	1.78687	up	0.95843	0.120996	1.91209	up	0.993276	0.0581243
Protein disulfide-isomerase precursor	2.08521	up	0.975241	-0.0849553	1.63377	up	0.638885	-0.0693184
Protein ECT2	2.27559	up	1.34098	0.154741	1.74941	up	0.74786	-0.0590092
Protein FAM29A	2.20825	up	0.936858	-0.206043	1.54929	up	0.54746	-0.0841492
Protein KIAA1524 homolog	2.03161	up	1.20457	0.181948	1.69044	up	0.693261	-0.0641335
Protein LYRIC	2.69176	up	1.80032	0.371764	2.36357	up	1.08604	-0.154927
Protein pelota homolog	1.60334	up	0.560478	-0.120603	1.51135	up	0.528701	-0.0671329
Protein PPRC1	2.24106	up	1.28383	0.119652	1.66432	up	0.701742	-0.0331947
Protein regulator of cytokinesis 1	2.2775	up	1.31794	0.130494	2.17194	up	0.724219	-0.394764
Protein S100-B	1.60638	up	1.48469	0.80087	2.3396	up	1.14278	-0.0834836
Protein SEC13 homolog	2.6172	up	1.10558	-0.282444	1.98351	up	0.901451	-0.0866056
Protein SET	1.76716	up	1.0697	0.248264	1.61481	up	0.589017	-0.102344
Proteolipid protein 2	1.60508	up	0.919206	0.236559	1.63522	up	0.577882	-0.131604
Putative deoxyribose-phosphate aldolase	2.07919	up	1.28551	0.229493	1.94189	up	0.757503	-0.199961
Putative pre-mRNA-splicing factor ATP-dependent RNA helicase DHX15	1.99194	up	1.0203	0.026122	1.5731	up	0.599398	-0.0542097
Putative rRNA methyltransferase 3	1.75035	up	1.09181	0.284168	1.64399	up	0.68799	-0.0292078
Putative uncharacterized protein LOC342897	1.68093	up	0.956833	0.207577	1.57615	up	0.582205	-0.0741988
Ran-specific GTPase-activating protein	2.04468	up	1.29234	0.260468	1.66788	up	0.638516	-0.0994982
Ras GTPase-activating-like protein IQGAP3	2.63391	up	1.53942	0.142215	1.80315	up	0.676302	-0.17422
Ras-related C3 botulinum toxin substrate 3 precursor	1.73002	up	0.985762	0.194977	1.60393	up	0.59037	-0.0912414
Receptor expression-enhancing protein 5	1.67768	up	0.963344	0.216878	1.58048	up	0.532333	-0.128025
Regulator of chromosome condensation	2.27794	up	1.53374	0.346013	1.58428	up	0.60706	-0.0567673
Replication factor C subunit 2	1.61806	up	1.09364	0.399371	1.81694	up	0.746503	-0.115004
Replication factor C subunit 4	1.64145	up	0.936464	0.221491	1.68318	up	0.714855	-0.0363345
Replication factor C subunit 5	1.94534	up	1.29293	0.332911	1.91172	up	0.812921	-0.121948
Replication protein A 14 kDa subunit	2.00645	up	1.32337	0.318721	2.39313	up	0.924331	-0.334567
Reticulon-4	1.66668	up	0.804227	0.0672524	1.51654	up	0.43574	-0.165046
Reticulon-4-interacting protein 1 homolog, mitochondrial precursor	1.62108	up	1.17313	0.476177	1.91323	up	0.786546	-0.149462
Rho GDP-dissociation inhibitor 1	1.52515	up	0.944089	0.335134	1.70908	up	0.639611	-0.133611
Rho GTPase-activating protein 11A	2.13651	up	1.19927	0.104013	1.64669	up	0.675294	-0.0442736
Rhotekin-2	2.48067	up	1.40351	0.0927811	1.8208	up	0.748146	-0.116428
Ribonuclease H2 subunit C	2.16865	up	1.42003	0.303229	1.96439	up	0.861628	-0.112455
Ribonucleoside-diphosphate reductase large subunit	2.6689	up	1.8038	0.387551	2.29326	up	1.09567	-0.101728
Ribonucleoside-diphosphate reductase subunit M2	2.31305	up	1.99818	0.78838	3.07996	up	1.39328	-0.229633
Ribulose-phosphate 3-epimerase	1.59039	down	-0.669967	-0.000587177	1.64119	up	0.530893	-0.183847
RNA-binding protein 4	3.10841	up	1.98588	0.349702	1.63085	up	0.635947	-0.0696761
RNA-binding protein 4B	2.45139	up	1.59422	0.300621	2.03597	up	0.94742	-0.0782949
RNA-binding protein EWS	1.93596	up	1.1996	0.246554	1.65789	up	0.589402	-0.139943
S-adenosylmethionine decarboxylase proenzyme	1.97084	up	1.34364	0.364826	2.17511	up	0.854233	-0.266857
Sarcoplasmic/endoplasmic reticulum calcium ATPase 2	1.54521	up	0.586113	-0.0416881	1.69158	up	0.698457	-0.0599121
Selenide, water dikinase 1	2.40677	up	1.61666	0.349559	2.20835	up	0.983109	-0.159858
Septin-2	1.71302	up	0.710287	-0.0662515	1.79438	up	0.739296	-0.104187
Septin-9	1.83565	up	0.966778	0.0904866	1.63254	up	0.569141	-0.137981
Serine/threonine-protein kinase 12	1.99219	up	1.25626	0.261904	1.85339	up	0.75908	-0.131084
Serine/threonine-protein kinase 35	1.71377	up	1.20454	0.427366	1.98974	up	0.815952	-0.176632
Serine/threonine-protein kinase 6	2.70014	up	1.77104	0.33801	2.96317	up	1.05453	-0.512612
Serine/threonine-protein kinase Nek2	2.29673	up	1.65642	0.456837	2.82547	up	1.05663	-0.441866
Serine/threonine-protein phosphatase 2A catalytic subunit alpha isoform	1.77729	up	0.988281	0.158606	1.57533	up	0.573444	-0.0822135
Serpin H1 precursor	2.03618	up	1.57521	0.549345	2.61416	up	1.06228	-0.324067
SH3 domain-binding glutamic acid-rich-like protein	1.74801	up	1.19354	0.387832	1.74927	up	0.644168	-0.16259
SHC SH2 domain-binding protein 1	2.05204	up	1.37622	0.339162	1.70525	up	0.718996	-0.0509841
SHC SH2 domain-binding protein 1 homolog B	1.84146	up	1.03632	0.155466	2.09307	up	0.853435	-0.212186
Shugoshin-like 1	2.35313	up	1.53174	0.297156	2.4277	up	0.914447	-0.365142
si:ch211-69g19.2	2.52009	up	1.79068	0.457206	1.71589	up	0.571552	-0.207408
Signal peptidase complex catalytic subunit SEC11A	1.87403	up	0.906174	3.15666e-05	1.53999	up	0.505535	-0.117387
Single-stranded DNA-binding protein, mitochondrial precursor	1.65915	up	0.913225	0.182779	1.52451	up	0.507337	-0.101005
Small nuclear ribonucleoprotein E	1.82199	up	1.2251	0.359588	1.83247	up	0.792344	-0.0814422
Small nuclear ribonucleoprotein G	2.16523	up	1.25799	0.143471	1.63911	up	0.70073	-0.0121791
Small nuclear ribonucleoprotein Sm D2	1.99215	up	1.32152	0.327191	1.9737	up	0.86554	-0.115363
Small nuclear ribonucleoprotein Sm D3	1.92999	up	1.0826	0.134013	1.73897	up	0.771376	-0.026859
Sodium-coupled neutral amino acid transporter 3	1.75866	up	0.974398	0.159922	1.54213	up	0.56716	-0.0577629
Sorting nexin-3	1.80816	up	1.0107	0.156175	1.65289	up	0.583437	-0.141554
Sperm-associated antigen 5	1.89982	up	1.11029	0.184429	1.63412	up	0.487774	-0.220744
Spermidine synthase	2.18188	up	1.41281	0.28724	1.95839	up	0.850024	-0.119643
Spindle and kinetochore-associated protein 1	1.83474	up	0.968198	0.0926188	1.6812	up	0.612916	-0.136572
Splicing factor, arginine/serine-rich 1	2.26375	up	1.45478	0.276065	1.6258	up	0.621456	-0.0796913
Splicing factor, arginine/serine-rich 2	2.00213	up	1.14795	0.146413	1.64825	up	0.53191	-0.189025
Splicing factor, arginine/serine-rich 3	1.76924	up	0.936491	0.113362	1.54077	up	0.592558	-0.0310909
Splicing factor, arginine/serine-rich 7	1.54106	up	0.621637	-0.00229006	2.17432	up	1.06507	-0.0554947
Splicing factor, arginine/serine-rich 9	1.69674	up	0.995566	0.232801	1.55042	up	0.614183	-0.0184745
SSXT protein	2.52026	up	1.45528	0.121706	1.92134	up	0.788492	-0.153623
Stonustoxin subunit beta	2.28836	up	1.23637	0.0420548	1.53908	up	0.639212	0.0171398
Stress-70 protein, mitochondrial precursor	1.8012	up	0.97438	0.125423	1.52054	up	0.549902	-0.0546863
Stress-associated endoplasmic reticulum protein 1	1.62851	up	1.05394	0.350389	1.70656	up	0.702166	-0.0689262
Structural maintenance of chromosomes protein 4	1.74385	up	1.22262	0.420343	1.82952	up	0.676649	-0.194818
Sulfotransferase 6B1	1.95271	up	1.33342	0.367944	2.04147	up	0.765405	-0.264205
Surfeit locus protein 1	1.87108	up	0.677729	-0.226141	1.51331	up	0.46272	-0.134988
Surfeit locus protein 4	2.22212	up	1.53392	0.381987	2.03465	up	0.957955	-0.0668281
SWI/SNF-related matrix-associated actin-dependent regulator of chromatin subfamily A containing DEAD/H box 1	2.11308	up	1.55115	0.471802	2.14407	up	1.01148	-0.0888769
SWI/SNF-related matrix-associated actin-dependent regulator of chromatin subfamily A member 5	2.09124	up	1.69329	0.628936	2.31774	up	1.16111	-0.051603
SWI/SNF-related matrix-associated actin-dependent regulator of chromatin subfamily E member 1	1.74554	up	0.943005	0.139331	1.521	up	0.541168	-0.0638548
TAR DNA-binding protein 43	3.14551	up	1.81673	0.163435	2.38607	up	1.01941	-0.235228
Targeting protein for Xklp2	2.43382	up	1.84901	0.565789	2.63917	up	1.2074	-0.192685
T-cell receptor alpha chain V region HPB-MLT precursor	2.23104	up	1.29441	0.136695	1.74006	up	0.715554	-0.0835837
T-complex protein 1 subunit epsilon	1.91788	up	1.27359	0.334077	1.73541	up	0.68375	-0.111523
T-complex protein 1 subunit gamma	1.69911	up	0.751429	-0.0133513	1.61833	up	0.650382	-0.0441279
T-complex protein 1 subunit zeta	2.72845	up	2.03388	0.585795	1.99686	up	0.916437	-0.081298
Thioredoxin	1.92919	up	0.914607	-0.0333847	1.50354	up	0.486109	-0.102259
Thioredoxin domain-containing protein 5 precursor	1.91475	up	1.07213	0.134974	1.6503	up	0.603553	-0.119179
Thioredoxin domain-containing protein 9	2.41794	up	1.65309	0.379309	2.95504	up	1.0162	-0.54698
Thioredoxin-like protein 1	1.8586	up	1.13081	0.2366	1.60199	up	0.640765	-0.0390991
Threonyl-tRNA synthetase, cytoplasmic	2.32935	up	1.12147	-0.0984515	1.87541	up	0.828581	-0.0786242
Thymidine kinase, cytosolic	2.59954	up	1.86983	0.491579	3.30108	up	1.18071	-0.542229
Thymidylate synthase	2.72372	up	2.34696	0.901383	4.55741	up	1.84206	-0.346152
Titin	2.13259	up	1.49793	0.40532	2.75721	up	0.951624	-0.511587
Transcriptional activator protein Pur-beta	1.52597	up	0.64973	0.0400053	1.72152	up	0.708357	-0.0753287
Transforming protein RhoA precursor	1.68037	up	0.814159	0.0653802	1.63857	up	0.649668	-0.0627727
Transitional endoplasmic reticulum ATPase	1.82832	up	0.884353	0.0138359	1.51894	up	0.449095	-0.153968
Translocon-associated protein subunit delta precursor	2.11223	up	1.14937	0.070598	1.63922	up	0.624789	-0.0882245
Transmembrane protein 147	1.67608	up	0.859792	0.114705	1.64012	up	0.585486	-0.128316
Transmembrane protein 41B	2.22215	up	1.29907	0.147109	1.91684	up	0.875615	-0.0631111
TRIO and F-actin-binding protein	1.58786	down	-0.330106	0.33698	1.5191	up	0.383925	-0.219287
Triosephosphate isomerase	1.58973	up	0.690086	0.0213021	1.71501	up	0.584305	-0.193916
Tubulin alpha chain	1.64139	up	0.851738	0.136824	1.79617	up	0.578305	-0.266617
Tubulin alpha-1 chain	3.69203	up	2.21264	0.328228	2.53672	up	1.27044	-0.0725309
Tubulin alpha-1A chain	3.47729	up	2.47545	0.677486	3.1617	up	1.57647	-0.0842315
Tubulin alpha-1B chain	2.9653	up	2.06648	0.498299	2.52236	up	1.28239	-0.0523858
Tubulin alpha-1C chain	2.87181	up	2.16624	0.644284	2.98081	up	1.40526	-0.170443
Tubulin alpha-2/alpha-4 chain	3.65148	up	2.03975	0.171265	2.02976	up	0.939281	-0.082031
Tubulin alpha-4A chain	2.0541	up	1.31955	0.28104	1.84949	up	0.765202	-0.121923
Tubulin beta chain	2.23644	up	1.45044	0.289231	1.9635	up	0.834628	-0.138801
Tubulin beta-1 chain	2.23809	up	1.99998	0.837711	2.77941	up	1.41884	-0.0559345
Tubulin beta-2C chain	2.14992	up	1.92007	0.815788	1.5435	up	0.553944	-0.0722648
Tubulin beta-3 chain	2.10346	up	1.23128	0.158522	1.5775	up	0.694903	0.0372594
Tyrosine-protein kinase receptor TYRO3 precursor	1.56221	up	0.824107	0.180523	1.55343	up	0.502315	-0.133141
U6 snRNA-associated Sm-like protein LSm1	2.01221	up	1.34774	0.338952	1.80718	up	0.843344	-0.0103966
Ubiquitin carboxyl-terminal hydrolase 14	3.04939	up	2.05047	0.441949	2.61493	up	1.24621	-0.14056
Ubiquitin carboxyl-terminal hydrolase isozyme L3	2.05203	up	1.22222	0.185163	2.46608	up	1.05389	-0.248323
Ubiquitin-conjugating enzyme E2 C	2.4155	up	2.14965	0.877331	1.96625	up	0.825513	-0.149933
Ubiquitin-conjugating enzyme E2 D4	1.7644	up	1.07028	0.251098	1.65282	up	0.660689	-0.0642424
UDP-glucose 4-epimerase	1.67098	up	0.712534	-0.0281621	1.6898	up	0.710048	-0.0468025
UMP-CMP kinase	1.59634	up	0.798061	0.123291	1.50114	up	0.460676	-0.125381
UNC45 homolog A	1.84895	up	1.00832	0.121615	1.61659	up	0.564968	-0.127983
Uncharacterized protein C12orf43 homolog	1.55213	down	-0.685227	-0.0509749	1.50513	down	-0.368101	0.221789
Uncharacterized protein C14orf94	1.8218	up	1.0378	0.172436	1.61482	up	0.60512	-0.0862538
Uncharacterized protein C20orf54 homolog precursor	4.70559	up	2.89444	0.660067	3.75999	up	1.77725	-0.133475
Uncharacterized protein C4orf29 homolog precursor	2.31238	up	1.2656	0.0562168	1.69314	up	0.660906	-0.0987967
Uncharacterized protein C7orf24 homolog	1.50483	up	0.73275	0.143154	1.76264	up	0.62111	-0.196626
Uncharacterized protein KIAA0841	1.53411	up	0.963373	0.345972	1.65534	up	0.654672	-0.072455
Uncharacterized protein KIAA1279 homolog	1.61028	up	0.872706	0.185397	1.51433	up	0.529052	-0.0696264
UNKNOWN	1.98	up	0.887061	-0.0984425	1.57598	up	0.548796	-0.107449
Uracil-DNA glycosylase	1.74207	up	0.932017	0.131216	1.57762	up	0.639237	-0.018515
Uroporphyrinogen decarboxylase	2.07912	up	1.27459	0.21862	1.82556	up	0.746607	-0.121733
Vang-like protein 2	1.74497	up	0.712622	-0.0905815	1.62925	up	0.533833	-0.170375
Vasotocin-neurophysin VT 2 precursor	2.65501	up	1.73996	0.33124	2.34078	up	1.0356	-0.19139
Vesicle transport protein GOT1B	3.80204	up	2.30239	0.375618	2.71568	up	1.339	-0.102309
WD repeat-containing protein 1	1.75612	up	1.04838	0.235982	1.63844	up	0.642179	-0.0701437
Williams-Beuren syndrome chromosomal region 16 protein homolog	1.92564	up	1.25023	0.304889	1.76223	up	0.777559	-0.0398419
Zinc finger protein 135	1.85088	up	1.09704	0.208833	1.60865	up	0.652937	-0.0329127
Zinc finger protein 703	2.29423	up	0.794535	-0.403477	1.72962	down	-0.491024	0.29943

## Sheet: Magnitude_CommonDEGs_449
Description	1[Immature]	2[NR(mat)]	3[RR(mat)]	3>2>1
10116.3.peg.27843 HOVERGEN:Q641W2 NextBio:646657 ArrayExpress:Q641W2 Uniprot:Q641W2	-0.0466928	0.400048	1.17775	Yes
110124 pfam01101, HMG14_17, HMG14 and HMG17.	-0.165038	0.542081	2.04852	Yes
111993 pfam03157, Glutenin_hmw, High molecular weight glutenin subunit. Members of this family include high molecular weight subunits of glutenin. This group of gluten proteins is thought to be largely responsible for the elastic properties of gluten, ...	-0.0639795	0.138162	1.04784	Yes
118198 pfam09666, Sororin, Sororin protein. Sororin is an essential, cell cycle-dependent mediator of sister chromatid cohesion. The protein is nuclear in interphase cells, dispersed from the chromatin in mitosis, and interacts with the cohesin complex.	-0.119972	0.391392	1.22971	Yes
14-3-3 protein beta/alpha	-0.13991	0.770963	2.45533	Yes
14-3-3 protein beta/alpha-1	-0.107355	0.381076	1.03842	Yes
14-3-3 protein epsilon	-0.0900481	0.214571	0.992164	Yes
26S protease regulatory subunit 4	-0.130448	0.226683	0.956295	Yes
26S protease regulatory subunit 6B	-0.0909997	0.238819	0.937679	Yes
26S protease regulatory subunit 7	-0.0783396	0.229218	0.924891	Yes
26S proteasome non-ATPase regulatory subunit 14	-0.0832661	0.356914	1.09132	Yes
26S proteasome non-ATPase regulatory subunit 5	-0.118186	0.226072	0.978591	Yes
28954 cd00073, H15, linker histone 1 and histone 5 domains; the basic subunit of chromatin is the nucleosome, consisting of an octamer of core histones, two full turns of DNA, a linker histone (H1 or H5) and a variable length of linker DNA; H1/H5 are c...	-0.202308	0.195597	1.18892	Yes
3'(2'),5'-bisphosphate nucleotidase 1	-0.163059	0.248359	1.17341	Yes
31389 COG1196, Smc, Chromosome segregation ATPases [Cell division and chromosome partitioning].	-0.51851	0.131607	1.57327	Yes
39S ribosomal protein L35, mitochondrial precursor	-0.055627	0.141951	1.19086	Yes
39S ribosomal protein L37, mitochondrial precursor	-0.090837	0.485553	1.36729	Yes
39S ribosomal protein L51, mitochondrial precursor	-0.143431	0.257383	1.80746	Yes
3-ketoacyl-CoA thiolase, mitochondrial	-0.11879	0.216565	1.23009	Yes
47828 smart00527, HMG17, domain in high mobilty group proteins HMG14 and HMG 17; .	-0.048548	0.482854	1.60483	Yes
60 kDa heat shock protein, mitochondrial precursor	-0.179138	-0.0778428	1.05643	Yes
60S acidic ribosomal protein P2	-0.203601	0.328228	-0.310408	No
6-phosphogluconate dehydrogenase, decarboxylating	-0.376046	0.314401	1.44515	Yes
86283 pfam03247, Prothymosin, Prothymosin/parathymosin family. Prothymosin alpha and parathymosin are two ubiquitous small acidic nuclear proteins that are thought to be involved in cell cycle progression, proliferation, and cell differentiation..	-0.10766	0.476353	1.26239	Yes
90514 smart00409, IG, Immunoglobulin; .	-0.117667	0.289189	1.50542	Yes
Abnormal spindle-like microcephaly-associated protein homolog	-0.182818	0.281046	1.829	Yes
Acetyl-CoA acetyltransferase, cytosolic	-0.239716	0.15131	1.35029	Yes
Acidic leucine-rich nuclear phosphoprotein 32 family member A	-0.15703	0.255489	1.33312	Yes
Acidic leucine-rich nuclear phosphoprotein 32 family member B	-0.0918643	0.251222	0.895105	Yes
Actin, alpha sarcomeric/cardiac	-0.441565	0.16163	1.44655	Yes
Actin-binding protein anillin	-0.2207	0.362904	1.64896	Yes
Actin-related protein 2/3 complex subunit 2	-0.0651062	0.132994	0.943234	Yes
Actin-related protein 2/3 complex subunit 3	-0.110395	0.21452	1.06475	Yes
Actin-related protein 2/3 complex subunit 5	-0.0653273	0.461214	1.08019	Yes
Actin-related protein 3	-0.0978587	0.263382	1.3192	Yes
Acyl-CoA-binding protein	-0.333901	0.366307	0.952686	Yes
Acylglycerol kinase, mitochondrial precursor	-0.0169863	0.677486	0.554819	No
Adenosylhomocysteinase B	-0.638783	0.363544	1.40005	Yes
A-kinase anchor protein 7	-0.250878	0.498299	0.111822	No
Alanyl-tRNA synthetase, cytoplasmic	-0.104273	-0.0400963	1.97803	Yes
Alpha-enolase	-0.0492399	0.400415	1.82798	Yes
Annexin A13	-0.0566545	0.812247	0.812849	Yes
Annexin A3	-0.125738	0.317653	0.977049	Yes
Antigen KI-67	-0.2407	0.804637	1.92461	Yes
Apoptosis inhibitor 5	-0.0782374	0.0278965	0.624116	Yes
Apoptosis-inducing factor 1, mitochondrial precursor	-0.101687	0.129418	0.964709	Yes
Asparaginyl-tRNA synthetase, cytoplasmic	-0.393174	0.476444	1.78934	Yes
ATP synthase subunit alpha, mitochondrial precursor	-0.0717511	-0.0124006	0.980845	Yes
ATP synthase subunit b, mitochondrial precursor	-0.0621422	0.304618	0.852274	Yes
ATP synthase subunit delta, mitochondrial precursor	-0.106342	0.187476	1.16375	Yes
ATP synthase subunit gamma, mitochondrial precursor	-0.0502143	0.238426	0.923636	Yes
ATP-binding cassette sub-family E member 1	-0.0444041	0.246545	0.982547	Yes
ATP-binding cassette sub-family F member 2	-0.0943512	0.311633	0.860398	Yes
ATP-dependent DNA helicase Q1	-0.0522631	0.22247	1.09678	Yes
ATP-dependent RNA helicase DDX39	-0.0942794	0.0545277	1.09949	Yes
Baculoviral IAP repeat-containing protein 5	-0.26148	0.208135	2.4827	Yes
Barrier-to-autointegration factor	-0.215666	0.0402137	2.2607	Yes
Basic leucine zipper and W2 domain-containing protein 1-A	-0.100212	0.386307	1.37487	Yes
Beta-crystallin B3	-0.280639	0.644284	-0.43828	No
Borealin	-0.336551	0.64088	2.1064	Yes
Bullous pemphigoid antigen 1, isoforms 1/2/3/4	-0.177265	0.171265	-0.162173	No
C-1-tetrahydrofolate synthase, cytoplasmic	-0.031896	0.612116	1.21063	Yes
Calcyclin-binding protein	-0.0783502	0.229123	0.753161	Yes
Calmodulin	-0.14417	0.425606	0.802671	Yes
Calreticulin precursor	-0.196568	0.393485	1.77814	Yes
Calumenin precursor	-0.147104	0.547144	0.994914	Yes
Carbonyl reductase [NADPH] 1	-0.0577184	0.28104	0.54796	Yes
Carboxy-terminal kinesin 2	-0.202362	0.185717	1.63449	Yes
CDC45-related protein	-0.209658	-0.0335908	1.82477	Yes
Cell differentiation protein RCD1 homolog	-0.00283764	0.0451829	1.05029	Yes
Cell division control protein 2 homolog	-0.365635	0.342356	1.59649	Yes
Cell division control protein 42 homolog precursor	-0.129337	0.289231	0.604209	Yes
Cell division control protein 6 homolog	-0.325692	0.277616	1.60113	Yes
Cell division cycle protein 20 homolog	-0.1763	-0.12234	1.79618	Yes
Cell division cycle-associated protein 7	-0.18154	0.260759	1.66106	Yes
Cell division protein kinase 10	-0.0943815	0.295664	1.15058	Yes
Cell division protein kinase 2	-0.0998353	0.350558	1.07727	Yes
Cellular nucleic acid-binding protein	-0.13947	0.742304	1.24113	Yes
Cellular tumor antigen p53	-0.0461457	-0.017395	0.935156	Yes
Centromere protein L	-0.196248	0.640272	1.42791	Yes
Centromere protein M	-0.178048	0.502889	1.63045	Yes
Centromere protein N	-0.147369	0.311825	0.882164	Yes
Centromeric protein E	-0.389976	0.401569	2.03642	Yes
Centrosomal protein of 135 kDa	-0.151187	0.174487	1.04628	Yes
Chromobox protein homolog 3	-0.0739039	0.837711	1.30985	Yes
Chromosome-associated kinesin KIF4	-0.189581	0.0877445	1.50883	Yes
Chromosome-associated kinesin KIF4A	-0.206882	0.238611	1.57068	Yes
Clathrin heavy chain 1	-0.13769	0.271946	0.930901	Yes
Clathrin light chain A	-0.0975012	0.553446	0.944945	Yes
Cleavage and polyadenylation specificity factor subunit 3	-0.0685037	0.0957027	1.51735	Yes
Coatomer subunit zeta-1	-0.0962542	0.659341	0.903886	Yes
Cofilin-2	-0.095898	0.202818	1.10745	Yes
Coiled-coil domain-containing protein 25	-0.0708783	0.358601	1.26095	Yes
Coiled-coil domain-containing protein 5	-0.156852	0.573475	1.33389	Yes
Coiled-coil-helix-coiled-coil-helix domain-containing protein 3, mitochondrial precursor	-0.167194	0.295129	1.03203	Yes
Cold-inducible RNA-binding protein	-0.105649	0.154501	1.37099	Yes
Collagen alpha-1(X) chain precursor	-0.255093	-0.00765848	3.02601	Yes
COMM domain-containing protein 1	-0.0101518	0.309514	1.02127	Yes
COMM domain-containing protein 6	-0.0621102	0.202206	0.95749	Yes
Complement component 1 Q subcomponent-binding protein, mitochondrial precursor	-0.0809287	0.815788	0.830284	Yes
Condensin complex subunit 1	-0.247975	0.211307	1.74512	Yes
Condensin complex subunit 2	-0.241531	0.424428	1.43051	Yes
Condensin-2 complex subunit D3	-0.164208	0.272622	0.919884	Yes
Condensin-2 complex subunit G2	-0.16022	0.158522	0.615042	Yes
Copper transport protein ATOX1	-0.0521944	0.376283	1.06535	Yes
Coronin-1C	-0.0153683	0.397089	1.40231	Yes
CPEB-associated factor Maskin	-0.0593213	0.180523	0.721761	Yes
Cryptochrome-1	-0.175008	0.338952	-0.418438	No
Cyclin-A2	-0.344126	1.51186	1.85535	Yes
Cytochrome b-c1 complex subunit 10	-0.0943693	0.232098	0.687485	Yes
Cytochrome c oxidase subunit 5A, mitochondrial precursor	-0.138478	0.180518	0.813547	Yes
Cytoglobin-2	0.00143426	0.176567	1.73541	Yes
Cytoskeleton-associated protein 2	-0.522049	0.11426	2.26	Yes
D-3-phosphoglycerate dehydrogenase	0.00622484	0.229551	1.76167	Yes
Dehydrogenase/reductase SDR family member 7 precursor	-0.187301	0.0894718	0.983599	Yes
Deoxycytidine kinase	-0.00825555	-0.20001	1.14265	No
Dihydrofolate reductase	-0.263193	0.249662	2.15019	Yes
Dihydropteridine reductase	-0.0959325	0.481634	0.974149	Yes
discs, large (Drosophila) homolog-associated protein 5	-0.447948	-0.0617297	1.33963	Yes
DNA (cytosine-5)-methyltransferase 1	-0.0547642	0.260747	1.21999	Yes
DNA polymerase epsilon catalytic subunit A	-0.195705	0.419154	0.828098	Yes
DNA polymerase epsilon subunit 2	-0.12485	0.0414233	0.901302	Yes
DNA polymerase epsilon subunit 4	-0.0506361	0.225249	1.15064	Yes
DNA polymerase subunit alpha B	-0.0614155	0.393464	0.947906	Yes
DNA primase large subunit	-0.246757	0.667915	1.2575	Yes
DNA repair and recombination protein RAD54B	-0.222092	0.548206	1.12113	Yes
DNA repair protein RAD51 homolog A	-0.106312	0.151583	1.16596	Yes
DNA repair protein RAD51 homolog B	-0.08824	0.0275311	1.06772	Yes
DNA replication complex GINS protein PSF1	-0.170391	0.788171	0.918857	Yes
DNA replication complex GINS protein PSF2	-0.0431239	0.244328	1.29551	Yes
DNA replication licensing factor mcm5	-0.129518	0.155253	1.45774	Yes
DNA replication licensing factor mcm7	-0.138558	0.263527	1.22715	Yes
DNA topoisomerase 2-alpha	-0.353617	0.140036	1.78786	Yes
Dolichyl-diphosphooligosaccharide--protein glycosyltransferase 48 kDa subunit precursor	-0.140814	0.202351	1.90278	Yes
Dolichyl-diphosphooligosaccharide--protein glycosyltransferase subunit 1 precursor	0.00512515	0.287225	1.26847	Yes
Dolichyl-diphosphooligosaccharide--protein glycosyltransferase subunit 2 precursor	-0.152796	0.0641652	1.3688	Yes
Dolichyl-diphosphooligosaccharide--protein glycosyltransferase subunit 4	-0.166488	0.415903	1.82877	Yes
Dolichyl-diphosphooligosaccharide--protein glycosyltransferase subunit DAD1	-0.0443842	0.371267	1.22129	Yes
Dolichyl-diphosphooligosaccharide--protein glycosyltransferase subunit STT3A	-0.107449	0.178702	0.946748	Yes
Dual specificity protein kinase Ttk	-0.074007	0.247035	1.01568	Yes
Dynein light chain 1, cytoplasmic	-0.211305	0.318866	1.79037	Yes
E3 SUMO-protein ligase RanBP2	-0.0855549	0.306235	0.887061	Yes
Ectonucleoside triphosphate diphosphohydrolase 1	-0.0126948	0.443789	1.21034	Yes
Ectonucleoside triphosphate diphosphohydrolase 8	-0.075086	0.0811529	1.43189	Yes
Endonuclease VIII-like 3	-0.128945	0.366898	1.10797	Yes
Endoplasmin precursor	-0.151214	0.229231	1.23548	Yes
ER lumen protein retaining receptor 2	-0.126452	0.307821	1.35965	Yes
ES1 protein homolog, mitochondrial precursor	-0.105749	0.356568	2.19284	Yes
Eukaryotic initiation factor 4A-III	-0.027722	0.441949	0.787682	Yes
Eukaryotic translation initiation factor 1A, X-chromosomal	-0.0957748	0.28594	0.927571	Yes
Eukaryotic translation initiation factor 2 subunit 1	-0.070347	0.243865	1.32635	Yes
Eukaryotic translation initiation factor 3 subunit E-interacting protein	-0.0399483	0.185163	0.553826	Yes
Eukaryotic translation initiation factor 3 subunit J	-0.152199	0.255629	0.655356	Yes
Eukaryotic translation initiation factor 4H	-0.068741	0.094236	1.20845	Yes
Exportin-1	-0.0434365	0.608932	0.849356	Yes
Exportin-2	-0.0242426	-0.0984425	1.68249	No
Exportin-5	-0.127841	0.435945	0.616997	Yes
Ezrin	-0.13443	0.397454	1.12643	Yes
F-actin-capping protein subunit alpha-2	-0.0297998	0.175284	0.983374	Yes
Fatty acid desaturase 2	-0.289906	0.199828	1.37142	Yes
F-box only protein 5	-0.354883	0.022117	1.82086	Yes
Fibroblast growth factor-binding protein 1 precursor	-0.122511	0.940656	1.37147	Yes
FK506-binding protein 1A	-0.0760342	0.164188	1.18806	Yes
FK506-binding protein 2 precursor	-0.0712499	0.172058	1.17966	Yes
FK506-binding protein 3	-0.0823808	0.167195	1.39758	Yes
Flap endonuclease 1	-0.199268	-0.0320358	1.43421	Yes
Flavin reductase	-0.0863201	-0.139845	1.14198	No
G protein-activated inward rectifier potassium channel 4	-0.320227	0.192334	1.57187	Yes
G1/S-specific cyclin-E1	-0.00340954	0.0712411	1.15917	Yes
G2/mitotic-specific cyclin-B1	-0.354432	0.433674	2.43797	Yes
G2/mitotic-specific cyclin-B2	-0.314765	-0.0791014	1.66085	Yes
Gamma-aminobutyric acid receptor-associated protein	-0.171689	0.0724382	0.889109	Yes
GCN1-like protein 1	-0.0791248	0.209284	1.00165	Yes
Glia maturation factor beta	-0.253697	0.127171	1.4132	Yes
Glucose-6-phosphate isomerase	-0.306869	0.350127	0.969733	Yes
Glutathione reductase, mitochondrial precursor	-0.124037	0.254523	0.992435	Yes
Glutathione S-transferase 3	-0.263928	0.177941	1.98941	Yes
Glycosyltransferase 8 domain-containing protein 4	-0.254247	0.35557	0.693599	Yes
Glycyl-tRNA synthetase	0.0468695	0.488417	1.38543	Yes
G-protein-signaling modulator 1	-0.436104	0.877331	0.70166	No
Guanine nucleotide exchange factor MSS4	-0.0363927	0.284933	0.843859	Yes
Guanine nucleotide-binding protein G(I)/G(S)/G(O) subunit gamma-5 precursor	-0.120478	0.296549	1.3483	Yes
Guanine nucleotide-binding protein G(I)/G(S)/G(T) subunit beta-1	-0.130289	0.425029	0.974517	Yes
H/ACA ribonucleoprotein complex subunit 1	0.030459	0.214094	0.898203	Yes
Haloacid dehalogenase-like hydrolase domain-containing protein 1A	-0.0988685	0.741546	2.01167	Yes
Heat shock 70 kDa protein 4	-0.0742326	0.597562	1.858	Yes
Heat shock protein HSP 90-beta	-0.211055	-0.20737	1.80651	Yes
Hemoglobin subunit alpha	-0.148544	0.251098	-0.371272	No
Hepatoma-derived growth factor	-0.122026	0.128736	0.582845	Yes
Heterogeneous nuclear ribonucleoprotein A0	-0.171716	0.19126	1.28465	Yes
Heterogeneous nuclear ribonucleoprotein A1	-0.0889557	0.24514	1.21645	Yes
Heterogeneous nuclear ribonucleoprotein G	-0.0738604	0.233428	1.09392	Yes
Heterogeneous nuclear ribonucleoprotein L	-0.14338	-0.0281621	1.04142	Yes
Heterogeneous nuclear ribonucleoprotein Q	-0.0639337	0.819235	1.26248	Yes
Heterogeneous nuclear ribonucleoprotein U	-0.0816369	0.091588	0.914222	Yes
Histone deacetylase 3	-0.0414882	0.060468	1.05226	Yes
Histone H2A.x	-0.130894	0.0335263	1.40167	Yes
Histone H2AV	-0.0662599	0.206568	1.2302	Yes
Histone H3	-0.163757	0.203175	1.91082	Yes
Histone H3.3	-0.0507735	0.298673	1.58736	Yes
Histone RNA hairpin-binding protein	-0.150401	-0.10038	0.949715	Yes
Histone-binding protein RBBP4	-0.0825837	0.561854	1.89284	Yes
Hypoxanthine-guanine phosphoribosyltransferase	-0.0342944	0.600077	0.932304	Yes
Importin subunit alpha-2	-0.0617735	0.295947	2.21318	Yes
Interleukin enhancer-binding factor 2 homolog	-0.0516765	1.24841	1.9259	Yes
Intracellular hyaluronan-binding protein 4	-0.126091	-0.0965205	1.47813	Yes
Iron-sulfur cluster assembly 1 homolog, mitochondrial precursor	-0.192834	0.260405	1.14296	Yes
Keratinocytes-associated protein 2	-0.125431	0.400515	1.29313	Yes
KH domain-containing, RNA-binding, signal transduction-associated protein 1	-0.126273	0.333392	0.998376	Yes
Kinesin-1 heavy chain	-0.118243	0.191751	0.683485	Yes
Kinesin-like protein KIF15	0.00857269	0.272978	1.47146	Yes
Kinesin-like protein KIF20A	-0.256493	-0.122794	0.846723	Yes
Kinesin-like protein KIF23	-0.50049	0.302544	2.01277	Yes
Kinesin-related motor protein Eg5 1	-0.226365	0.332627	1.77776	Yes
Kinesin-related motor protein Eg5 2	-0.381073	0.525226	1.42373	Yes
Kinetochore-associated protein 1	-0.198005	0.481938	1.47194	Yes
Lamin-B receptor	-0.0955125	0.45979	0.998738	Yes
Lamin-B1	-0.0854354	0.257335	2.20556	Yes
Laminin subunit beta-1 precursor	-0.0857949	0.526322	0.715185	Yes
LanC-like protein 1	-0.0593194	0.043196	0.979411	Yes
Leucine-rich repeat-containing protein 17 precursor	-0.0488562	0.640118	1.44245	Yes
Leucyl-tRNA synthetase, cytoplasmic	-0.0402914	0.0325677	1.16484	Yes
Lipopolysaccharide-induced tumor necrosis factor-alpha factor homolog	-0.419033	0.38532	1.28195	Yes
Lon protease homolog, mitochondrial precursor	-0.150221	0.216778	1.20902	Yes
Long-chain-fatty-acid--CoA ligase ACSBG2	-0.0966676	0.123291	0.418927	Yes
Lupus La protein homolog	-0.0777252	0.406942	0.931957	Yes
L-xylulose reductase	-0.0186491	0.225678	1.27384	Yes
Lymphokine-activated killer T-cell-originated protein kinase homolog	-0.180924	-0.0762166	1.92028	Yes
Malate dehydrogenase, cytoplasmic	-0.110088	0.379852	0.849515	Yes
Malate dehydrogenase, mitochondrial precursor	-0.125008	0.106873	0.908366	Yes
Mannose receptor-like protein 2 precursor	-0.105428	0.387804	1.79803	Yes
Membrane-associated progesterone receptor component 1	-0.332518	0.230645	0.987187	Yes
Microtubule-associated protein RP/EB family member 3	-0.129038	0.121615	0.82606	Yes
Microtubule-associated proteins 1A/1B light chain 3C precursor	-0.105676	-0.0509749	-0.401974	No
Mitochondrial carnitine/acylcarnitine carrier protein	-0.192807	0.150837	1.26791	Yes
Mitochondrial import inner membrane translocase subunit Tim9	-0.137189	0.0538902	1.09636	Yes
Mitochondrial import receptor subunit TOM40 homolog	-0.0172921	0.216407	1.33047	Yes
Mitochondrial inner membrane protein	-0.140637	0.83489	0.913931	Yes
Mitochondrial uncoupling protein 2	-0.231336	-0.00179234	1.53923	Yes
Mitochondrial-processing peptidase subunit beta, mitochondrial precursor	-0.0812105	0.224516	1.0647	Yes
Mitogen-activated protein kinase 12	-0.170225	0.0174735	1.02365	Yes
Mitotic checkpoint protein BUB3	-0.136993	0.0679492	0.869109	Yes
Mitotic checkpoint serine/threonine-protein kinase BUB1	-0.440487	0.350396	1.86772	Yes
Mitotic checkpoint serine/threonine-protein kinase BUB1 beta	-0.148651	0.282066	1.80056	Yes
Monocarboxylate transporter 2	0.000975291	-0.30363	1.26842	Yes
M-phase phosphoprotein 1	-0.213878	0.118725	1.28578	Yes
M-phase phosphoprotein 6	-0.278922	0.291184	0.695865	Yes
Mucin-5AC precursor	-0.0475618	0.49024	0.957221	Yes
NAD(P) transhydrogenase, mitochondrial precursor	-0.124956	0.113439	1.20285	Yes
NADH dehydrogenase [ubiquinone] 1 alpha subcomplex subunit 10, mitochondrial precursor	-0.109402	0.10644	0.922006	Yes
NADH dehydrogenase [ubiquinone] 1 beta subcomplex subunit 10	-0.0978296	0.810582	0.755196	Yes
Negative elongation factor A	-0.0788448	0.172436	-0.754157	No
Neutral alpha-glucosidase AB precursor	-0.151151	0.256822	1.84498	Yes
Next to BRCA1 gene 1 protein	0.144985	0.660067	-0.958201	No
Nicotinamide riboside kinase 2	-0.278874	0.134421	1.02043	Yes
Nostrin	-0.172786	0.370903	1.60316	Yes
NSFL1 cofactor p47	-0.0979195	0.169007	1.21681	Yes
N-terminal EF-hand calcium-binding protein 1	-0.150365	0.307264	0.844547	Yes
Nuclear autoantigenic sperm protein	-0.0635945	0.337308	1.64228	Yes
Nuclear body protein SP140	-0.103406	0.10714	0.852185	Yes
Nuclear pore complex protein Nup88	-0.0597686	0.480967	0.978422	Yes
Nuclear transport factor 2	-0.0682357	0.185945	1.32836	Yes
Nucleobindin-1 precursor	-0.078771	0.172088	0.842746	Yes
Nucleophosmin	-0.155583	0.0562168	-0.431892	No
Nucleoporin Nup43	-0.0917504	0.13173	1.14405	Yes
Nucleoporin p54	-0.10626	0.362426	0.846267	Yes
OB DNA-binding domain-containing protein C16orf175	0.00994439	0.233309	1.10028	Yes
Obg-like ATPase 1	-0.119218	0.148053	1.08482	Yes
Overexpressed breast tumor protein homolog	-0.109322	0.38293	1.02426	Yes
OX-2 membrane glycoprotein precursor	-0.63157	0.0534277	2.77306	Yes
PCNA-associated factor	-0.398815	0.169585	2.23202	Yes
Peptidyl-prolyl cis-trans isomerase H	-0.171843	0.230396	1.62111	Yes
Peptidyl-prolyl cis-trans isomerase-like 1	-0.0624487	0.180354	1.30722	Yes
Perforin-1 precursor	-0.144021	0.145166	1.17058	Yes
Peroxiredoxin	-0.0730766	-0.0305521	1.65807	Yes
Peroxiredoxin-6	-0.158599	0.568828	1.60847	Yes
PHD finger protein 19	-0.109646	-0.0654885	1.00868	Yes
Phosphatidylinositol-4,5-bisphosphate 3-kinase catalytic subunit alpha isoform	-0.117761	0.284092	1.29293	Yes
Phosphoacetylglucosamine mutase	-0.123774	0.385732	1.57703	Yes
Plectin-1	-0.173974	0.143154	0.715992	Yes
Plexin-A1 precursor	0.284913	0.345972	-0.678908	No
Polyamine-modulated factor 1	-0.0581447	0.206777	1.67976	Yes
Polycomb protein SCMH1	0.338093	0.185397	-0.688496	No
Polycystic kidney disease protein 1-like 3 precursor	-0.196367	0.0687084	0.616775	Yes
Prefoldin subunit 5	-0.0713206	0.539557	1.75444	Yes
Probable aminopeptidase NPEPL1	-0.155642	0.116219	0.791306	Yes
Probable global transcription activator SNF2L4	-0.112612	0.354221	1.06264	Yes
Probable signal peptidase complex subunit 2	-0.0895341	0.380126	0.925511	Yes
Profilin-2	-0.103903	0.138035	0.789419	Yes
Prohibitin	-0.066072	0.166121	1.11436	Yes
Proliferating cell nuclear antigen	-0.237293	0.398323	2.09726	Yes
Proliferation-associated protein 2G4	-0.0701319	-0.00365553	1.10096	Yes
Proline-rich protein 11	-0.175392	0.344866	1.48412	Yes
Prolyl endopeptidase	-0.0334931	0.161315	0.652064	Yes
Prostaglandin E synthase 2	-0.15946	0.211304	1.10106	Yes
Proteasome activator complex subunit 3	-0.0390822	0.514817	0.778642	Yes
Proteasome subunit alpha type-3	-0.0763	0.97279	1.45349	Yes
Proteasome subunit alpha type-4	-0.12404	0.426424	1.07555	Yes
Proteasome subunit alpha type-5	-0.121367	0.464406	0.784682	Yes
Proteasome subunit alpha type-7	-0.103074	0.247565	1.086	Yes
Proteasome subunit beta type-3	-0.193253	0.482764	1.27643	Yes
Proteasome subunit beta type-6 precursor	-0.182512	0.616383	1.21602	Yes
Protein ARMET precursor	-0.163494	-0.0984425	1.0335	Yes
Protein canopy homolog 2 precursor	-0.141718	0.269295	1.73373	Yes
Protein CASC5	-0.211498	0.13028	1.8185	Yes
Protein CIAO1	-0.0932606	0.169718	0.893757	Yes
Protein cornichon homolog	-0.128465	0.00277009	0.662554	Yes
Protein CXorf40A	-0.141526	0.0330618	0.886906	Yes
Protein DEK	-0.181432	0.523786	1.1644	Yes
Protein disulfide-isomerase A3 precursor	0.0581243	0.131216	0.95843	Yes
Protein disulfide-isomerase precursor	-0.0693184	0.173135	0.975241	Yes
Protein ECT2	-0.0590092	-0.115827	1.34098	No
Protein FAM29A	-0.0841492	0.495487	0.936858	Yes
Protein KIAA1524 homolog	-0.0641335	0.092036	1.20457	Yes
Protein LYRIC	-0.154927	0.0124979	1.80032	Yes
Protein pelota homolog	-0.0671329	0.108288	0.560478	Yes
Protein PPRC1	-0.0331947	0.0621668	1.28383	Yes
Protein regulator of cytokinesis 1	-0.394764	0.185173	1.31794	Yes
Protein S100-B	-0.0834836	0.853282	1.48469	Yes
Protein SEC13 homolog	-0.0866056	0.250014	1.10558	Yes
Protein SET	-0.102344	0.23607	1.0697	Yes
Proteolipid protein 2	-0.131604	-0.0399741	0.919206	Yes
Putative deoxyribose-phosphate aldolase	-0.199961	0.24998	1.28551	Yes
Putative pre-mRNA-splicing factor ATP-dependent RNA helicase DHX15	-0.0542097	-0.101863	1.0203	No
Putative rRNA methyltransferase 3	-0.0292078	0.475306	1.09181	Yes
Putative uncharacterized protein LOC342897	-0.0741988	0.392738	0.956833	Yes
Ran-specific GTPase-activating protein	-0.0994982	0.0768752	1.29234	Yes
Ras GTPase-activating-like protein IQGAP3	-0.17422	0.03479	1.53942	Yes
Ras-related C3 botulinum toxin substrate 3 precursor	-0.0912414	0.46847	0.985762	Yes
Receptor expression-enhancing protein 5	-0.128025	0.206677	0.963344	Yes
Regulator of chromosome condensation	-0.0567673	-0.00467377	1.53374	Yes
Replication factor C subunit 2	-0.115004	0.409589	1.09364	Yes
Replication factor C subunit 4	-0.0363345	0.591936	0.936464	Yes
Replication factor C subunit 5	-0.121948	0.255031	1.29293	Yes
Replication protein A 14 kDa subunit	-0.334567	0.0553814	1.32337	Yes
Reticulon-4	-0.165046	0.20349	0.804227	Yes
Reticulon-4-interacting protein 1 homolog, mitochondrial precursor	-0.149462	0.31121	1.17313	Yes
Rho GDP-dissociation inhibitor 1	-0.133611	0.120996	0.944089	Yes
Rho GTPase-activating protein 11A	-0.0442736	-0.0849553	1.19927	No
Rhotekin-2	-0.116428	0.154741	1.40351	Yes
Ribonuclease H2 subunit C	-0.112455	-0.206043	1.42003	No
Ribonucleoside-diphosphate reductase large subunit	-0.101728	0.181948	1.8038	Yes
Ribonucleoside-diphosphate reductase subunit M2	-0.229633	0.371764	1.99818	Yes
Ribulose-phosphate 3-epimerase	-0.183847	0.21862	-0.669967	No
RNA-binding protein 4	-0.0696761	-0.120603	1.98588	No
RNA-binding protein 4B	-0.0782949	0.119652	1.59422	Yes
RNA-binding protein EWS	-0.139943	0.130494	1.1996	Yes
S-adenosylmethionine decarboxylase proenzyme	-0.266857	0.80087	1.34364	Yes
Sarcoplasmic/endoplasmic reticulum calcium ATPase 2	-0.0599121	-0.0905815	0.586113	No
Selenide, water dikinase 1	-0.159858	-0.282444	1.61666	No
Septin-2	-0.104187	0.33124	0.710287	Yes
Septin-9	-0.137981	0.248264	0.966778	Yes
Serine/threonine-protein kinase 12	-0.131084	0.236559	1.25626	Yes
Serine/threonine-protein kinase 35	-0.176632	0.229493	1.20454	Yes
Serine/threonine-protein kinase 6	-0.512612	0.026122	1.77104	Yes
Serine/threonine-protein kinase Nek2	-0.441866	0.284168	1.65642	Yes
Serine/threonine-protein phosphatase 2A catalytic subunit alpha isoform	-0.0822135	0.207577	0.988281	Yes
Serpin H1 precursor	-0.324067	0.260468	1.57521	Yes
SH3 domain-binding glutamic acid-rich-like protein	-0.16259	0.142215	1.19354	Yes
SHC SH2 domain-binding protein 1	-0.0509841	0.194977	1.37622	Yes
SHC SH2 domain-binding protein 1 homolog B	-0.212186	0.216878	1.03632	Yes
Shugoshin-like 1	-0.365142	0.346013	1.53174	Yes
si:ch211-69g19.2	-0.207408	0.399371	1.79068	Yes
Signal peptidase complex catalytic subunit SEC11A	-0.117387	0.221491	0.906174	Yes
Single-stranded DNA-binding protein, mitochondrial precursor	-0.101005	0.332911	0.913225	Yes
Small nuclear ribonucleoprotein E	-0.0814422	0.318721	1.2251	Yes
Small nuclear ribonucleoprotein G	-0.0121791	0.0672524	1.25799	Yes
Small nuclear ribonucleoprotein Sm D2	-0.115363	0.476177	1.32152	Yes
Small nuclear ribonucleoprotein Sm D3	-0.026859	0.335134	1.0826	Yes
Sodium-coupled neutral amino acid transporter 3	-0.0577629	0.104013	0.974398	Yes
Sorting nexin-3	-0.141554	0.0927811	1.0107	Yes
Sperm-associated antigen 5	-0.220744	0.303229	1.11029	Yes
Spermidine synthase	-0.119643	0.387551	1.41281	Yes
Spindle and kinetochore-associated protein 1	-0.136572	0.78838	0.968198	Yes
Splicing factor, arginine/serine-rich 1	-0.0796913	-0.000587177	1.45478	Yes
Splicing factor, arginine/serine-rich 2	-0.189025	0.349702	1.14795	Yes
Splicing factor, arginine/serine-rich 3	-0.0310909	0.300621	0.936491	Yes
Splicing factor, arginine/serine-rich 7	-0.0554947	0.375618	0.621637	Yes
Splicing factor, arginine/serine-rich 9	-0.0184745	0.246554	0.995566	Yes
SSXT protein	-0.153623	0.364826	1.45528	Yes
Stonustoxin subunit beta	0.0171398	-0.0416881	1.23637	No
Stress-70 protein, mitochondrial precursor	-0.0546863	0.349559	0.97438	Yes
Stress-associated endoplasmic reticulum protein 1	-0.0689262	-0.0662515	1.05394	Yes
Structural maintenance of chromosomes protein 4	-0.194818	0.0904866	1.22262	Yes
Sulfotransferase 6B1	-0.264205	0.261904	1.33342	Yes
Surfeit locus protein 1	-0.134988	0.427366	0.677729	Yes
Surfeit locus protein 4	-0.0668281	0.33801	1.53392	Yes
SWI/SNF-related matrix-associated actin-dependent regulator of chromatin subfamily A containing DEAD/H box 1	-0.0888769	0.456837	1.55115	Yes
SWI/SNF-related matrix-associated actin-dependent regulator of chromatin subfamily A member 5	-0.051603	0.158606	1.69329	Yes
SWI/SNF-related matrix-associated actin-dependent regulator of chromatin subfamily E member 1	-0.0638548	0.549345	0.943005	Yes
TAR DNA-binding protein 43	-0.235228	0.387832	1.81673	Yes
Targeting protein for Xklp2	-0.192685	0.339162	1.84901	Yes
T-cell receptor alpha chain V region HPB-MLT precursor	-0.0835837	0.155466	1.29441	Yes
T-complex protein 1 subunit epsilon	-0.111523	0.297156	1.27359	Yes
T-complex protein 1 subunit gamma	-0.0441279	0.457206	0.751429	Yes
T-complex protein 1 subunit zeta	-0.081298	3.15666e-05	2.03388	Yes
Thioredoxin	-0.102259	0.182779	0.914607	Yes
Thioredoxin domain-containing protein 5 precursor	-0.119179	0.359588	1.07213	Yes
Thioredoxin domain-containing protein 9	-0.54698	0.143471	1.65309	Yes
Thioredoxin-like protein 1	-0.0390991	0.327191	1.13081	Yes
Threonyl-tRNA synthetase, cytoplasmic	-0.0786242	0.134013	1.12147	Yes
Thymidine kinase, cytosolic	-0.542229	0.159922	1.86983	Yes
Thymidylate synthase	-0.346152	0.156175	2.34696	Yes
Titin	-0.511587	0.184429	1.49793	Yes
Transcriptional activator protein Pur-beta	-0.0753287	0.235982	0.64973	Yes
Transforming protein RhoA precursor	-0.0627727	0.28724	0.814159	Yes
Transitional endoplasmic reticulum ATPase	-0.153968	0.0926188	0.884353	Yes
Translocon-associated protein subunit delta precursor	-0.0882245	0.276065	1.14937	Yes
Transmembrane protein 147	-0.128316	0.146413	0.859792	Yes
Transmembrane protein 41B	-0.0631111	0.113362	1.29907	Yes
TRIO and F-actin-binding protein	-0.219287	0.304889	-0.330106	No
Triosephosphate isomerase	-0.193916	-0.00229006	0.690086	Yes
Tubulin alpha chain	-0.266617	0.232801	0.851738	Yes
Tubulin alpha-1 chain	-0.0725309	0.121706	2.21264	Yes
Tubulin alpha-1A chain	-0.0842315	0.0420548	2.47545	Yes
Tubulin alpha-1B chain	-0.0523858	0.125423	2.06648	Yes
Tubulin alpha-1C chain	-0.170443	0.350389	2.16624	Yes
Tubulin alpha-2/alpha-4 chain	-0.082031	0.420343	2.03975	Yes
Tubulin alpha-4A chain	-0.121923	0.367944	1.31955	Yes
Tubulin beta chain	-0.138801	-0.226141	1.45044	No
Tubulin beta-1 chain	-0.0559345	0.381987	1.99998	Yes
Tubulin beta-2C chain	-0.0722648	0.471802	1.92007	Yes
Tubulin beta-3 chain	0.0372594	0.628936	1.23128	Yes
Tyrosine-protein kinase receptor TYRO3 precursor	-0.133141	0.139331	0.824107	Yes
U6 snRNA-associated Sm-like protein LSm1	-0.0103966	0.163435	1.34774	Yes
Ubiquitin carboxyl-terminal hydrolase 14	-0.14056	0.565789	2.05047	Yes
Ubiquitin carboxyl-terminal hydrolase isozyme L3	-0.248323	0.136695	1.22222	Yes
Ubiquitin-conjugating enzyme E2 C	-0.149933	0.334077	2.14965	Yes
Ubiquitin-conjugating enzyme E2 D4	-0.0642424	-0.0133513	1.07028	Yes
UDP-glucose 4-epimerase	-0.0468025	0.585795	0.712534	Yes
UMP-CMP kinase	-0.125381	-0.0333847	0.798061	Yes
UNC45 homolog A	-0.127983	0.134974	1.00832	Yes
Uncharacterized protein C12orf43 homolog	0.221789	0.208833	-0.685227	No
Uncharacterized protein C14orf94	-0.0862538	0.379309	1.0378	Yes
Uncharacterized protein C20orf54 homolog precursor	-0.133475	0.2366	2.89444	Yes
Uncharacterized protein C4orf29 homolog precursor	-0.0987967	-0.0984515	1.2656	Yes
Uncharacterized protein C7orf24 homolog	-0.196626	0.491579	0.73275	Yes
Uncharacterized protein KIAA0841	-0.072455	0.901383	0.963373	Yes
Uncharacterized protein KIAA1279 homolog	-0.0696264	0.40532	0.872706	Yes
UNKNOWN	-0.107449	0.0400053	0.887061	Yes
Uracil-DNA glycosylase	-0.018515	0.0653802	0.932017	Yes
Uroporphyrinogen decarboxylase	-0.121733	0.0138359	1.27459	Yes
Vang-like protein 2	-0.170375	0.070598	0.712622	Yes
Vasotocin-neurophysin VT 2 precursor	-0.19139	0.114705	1.73996	Yes
Vesicle transport protein GOT1B	-0.102309	0.147109	2.30239	Yes
WD repeat-containing protein 1	-0.0701437	0.33698	1.04838	Yes
Williams-Beuren syndrome chromosomal region 16 protein homolog	-0.0398419	0.0213021	1.25023	Yes
Zinc finger protein 135	-0.0329127	0.136824	1.09704	Yes
Zinc finger protein 703	0.29943	-0.403477	0.794535	No
