# Supplementary material for: The initiation of puberty in Atlantic salmon brings about large changes in testicular gene expression that are modulated by the energy status
Source: BMC Genomics. 2019 Jun 11;20:475. doi: 10.1186/s12864-019-5869-9 (PMC6558769; doi:10.1186/s12864-019-5869-9)
Supplement: Supplementary file 5 — Table S4. Detailed KEGG pathway information. Each pathway shown is represented by at least 5 DEGs (P < 0.01 at the α level of 0.05, FDR < 0.05) and has a ratio of regulated genes (up−/down-, or vice versa) higher than 5. DEGs are highlighted with red (up-) or green (down-regulated) background. (XLSX 23 kb) [file 12864_2019_5869_MOESM5_ESM.xlsx]

## Sheet: KEGG_FDR2.5
PathwayName	#Gene	Statistics	Up	Down	DEGs
Metabolic pathways	101	C=1087;O=116;E=26.26;R=4.42;rawP=6.47e-42;adjP=3.36e-40	98	3	ndufb10	mdh2	polr2k	ak2	phgdh	amt	ndufs5	pnpo	polr2j	bpnt1	atp5a1	ptgesl	ddost	atp5c1	aldh5a1	aldoaa	atp5g3a	gale	rdh12	pgd	hsd17b10	suclg1	nme2a	cmpk	agpat4	aldh6a1	echs1	idh3a	sardh	acsbg2	pole	eno1b	pcyt1ba	rpn1	csad	uqcrq	sat1a	uqcrh	hprt1	ndufa5	upb1	atic	tpi1b	gpam	dtymk
Purine metabolism	22	C=168;O=24;E=4.06;R=5.91;rawP=3.10e-12;adjP=3.22e-11	22	0	prim1	adsl	polr2k	ak2	pole	aprt	adka	entpd1	dck	gmpr2	rrm1	hprt1	polr2j	pola2	nudt5	atic	pole3	polr2gl	entpd8	impdh2	rrm2	nme2a
Proteasome	21	C=55;O=22;E=1.33;R=16.56;rawP=1.24e-21;adjP=3.22e-20	21	0	psmb3	psmd3	psmb4	psma2	psmc1a	psma5	pomp	psmd11b	psmc6	psmd6	psme2	psma3	psma4	psmc2	psmb2	psmd8	psmc4	psmb7	psmd14	psme3	psmb6
Pyrimidine metabolism	20	C=96;O=22;E=2.32;R=9.49;rawP=1.00e-15;adjP=1.30e-14	20	0	prim1	cmpk	uprt	polr2k	pole	tyms	dhodh	entpd1	dck	rrm1	polr2j	pola2	upb1	umps	pole3	polr2gl	entpd8	dtymk	rrm2	nme2a
Protein processing in endoplasmic reticulum	19	C=167;O=20;E=4.03;R=4.96;rawP=4.66e-09;adjP=3.03e-08	19	0	sec61g	ssr4	hsp90b1	dnajb11	ube2d4	rpn1	rpn2	nsfl1c	ddost	bcap31	vcp	lman2	sar1a	hsp90ab1	sec13	txndc5	rbx1	pdia4	hyou1
Oxidative phosphorylation	18	C=138;O=21;E=3.33;R=6.30;rawP=2.06e-11;adjP=1.79e-10	18	0	ndufb10	ppa2	atp5o	LOC100002384	atp5d	ndufa10	ndufs5	ndufs2	uqcrq	uqcrh	atp5a1	ndufa5	ndufa2	atp5c1	atp5g3a	atp5b	atp5f1	cox17
Spliceosome	15	C=128;O=17;E=3.09;R=5.50;rawP=1.39e-08;adjP=7.23e-08	15	0	hnrnpub	ppil1	ppih	rbmx	snrpd2	snrpe	ddx5	sf3b5	snrpb	magoh	nhp2l1a	snrpd3l	snrpa	u2af1	dhx15
Cell cycle	14	C=129;O=18;E=3.12;R=5.78;rawP=2.34e-09;adjP=1.74e-08	14	0	ywhaba	pcna	orc5	plk1	ttk	cdc23	mcm5	ywhae1	bub3	tp53	cdk2	ccnb1	ccnb2	rbx1
Regulation of actin cytoskeleton	14	C=241;O=14;E=5.82;R=2.40;rawP=0.0023;adjP=0.0041	14	0	cdc42	ezr	cyfip1	pfn2l	arpc3	pik3ca	arpc5a	itgav	fgf14	arpc2	cfl2	cfl2l	myl9a	rhoab
Oocyte meiosis	13	C=136;O=16;E=3.29;R=4.87;rawP=2.05e-07;adjP=7.61e-07	13	0	ywhaba	mapk12b	plk1	cdc23	ywhae1	fbxo5	cdk2	igf1	ccnb1	ccnb2	chp2	aurka	rbx1
RNA transport	13	C=144;O=14;E=3.48;R=4.02;rawP=1.12e-05;adjP=3.43e-05	12	1	upf3a	magoh	smn1	nup88	nup155	eif4ea	sumo3a	nup43	eif2s2	xpo1b	sec13	eif4a1a	nup107
DNA replication	12	C=38;O=16;E=0.92;R=17.43;rawP=1.58e-16;adjP=2.74e-15	12	0	prim1	pcna	pole	rfc2	mcm5	pola2	ssbp1	rpa3	pole3	rpa2	rfc5	fen1
Wnt signaling pathway	11	C=178;O=12;E=4.30;R=2.79;rawP=0.0014;adjP=0.0026	10	1	vangl2	ruvbl1	ctnnb1	tp53	ck2a1	wnt11	fzd8b	cacybp	chp2	rhoab	rbx1
Tight junction	10	C=154;O=11;E=3.72;R=2.96;rawP=0.0014;adjP=0.0026	9	1	cdc42	cldn11a	prkcha	ctnnb1	cttn	ck2a1	prkcda	myl9a	cldn7b	rhoab
Glutathione metabolism	9	C=45;O=11;E=1.09;R=10.12;rawP=7.34e-09;adjP=4.24e-08	9	0	srm	gsr	gpx4a	sms	idh1	pgd	gsto1	rrm1	rrm2
Ribosome biogenesis in eukaryotes	9	C=75;O=10;E=1.81;R=5.52;rawP=1.29e-05;adjP=3.73e-05	8	1	eif6	gtpbp4	nhp2l1a	dkc1	mphosph10	ck2a1	xpo1b	imp3	fbl
Progesterone-mediated oocyte maturation	9	C=102;O=11;E=2.46;R=4.46;rawP=3.70e-05;adjP=9.62e-05	9	0	cdc23	mapk12b	pik3ca	hsp90ab1	cdk2	igf1	plk1	ccnb1	ccnb2
Nucleotide excision repair	8	C=44;O=10;E=1.06;R=9.41;rawP=7.56e-08;adjP=3.28e-07	8	0	pcna	pole3	rpa3	pole	rpa2	rfc2	rbx1	rfc5
Cysteine and methionine metabolism	8	C=40;O=8;E=0.97;R=8.28;rawP=4.35e-06;adjP=1.41e-05	8	0	dnmt1	amd1	srm	cth	cbsb	sms	got2b	mat2ab
Mismatch repair	7	C=22;O=8;E=0.53;R=15.05;rawP=2.66e-08;adjP=1.26e-07	7	0	pcna	ssbp1	rpa3	exo1	rpa2	rfc2	rfc5
Base excision repair	7	C=35;O=9;E=0.85;R=10.64;rawP=1.08e-07;adjP=4.32e-07	7	0	parp3	neil3	pcna	pole3	pole	fen1	ung
Glycine, serine and threonine metabolism	7	C=32;O=8;E=0.77;R=10.35;rawP=7.05e-07;adjP=2.44e-06	7	0	sardh	cth	phgdh	cbsb	amt	psat1	gcat
p53 signaling pathway	7	C=66;O=9;E=1.59;R=5.64;rawP=2.90e-05;adjP=7.94e-05	7	0	tp53	cdk2	igf1	ccnb1	ccnb2	casp3a	rrm2
Ribosome	7	C=91;O=7;E=2.20;R=3.18;rawP=0.0066;adjP=0.0101	7	0	rplp2l	rpl18a	rpl5a	rpl21	rpl13a	rps23	rpl6
Pentose phosphate pathway	6	C=31;O=6;E=0.75;R=8.01;rawP=8.57e-05;adjP=0.0002	6	0	aldoca	dera	pgd	aldoaa	fbp2	rpe
Aminoacyl-tRNA biosynthesis	6	C=58;O=7;E=1.40;R=5.00;rawP=0.0005;adjP=0.0011	6	0	gars	aars	yars	nars	tars	sars
Peroxisome	6	C=82;O=7;E=1.98;R=3.53;rawP=0.0037;adjP=0.0064	6	0	idh1	prdx1	hacl1	sod1	prdx5	acsbg2
Apoptosis	6	C=89;O=7;E=2.15;R=3.26;rawP=0.0058;adjP=0.0094	6	0	tnfa	prkar2aa	pik3ca	chp2	tp53	casp3a
TGF-beta signaling pathway	6	C=90;O=7;E=2.17;R=3.22;rawP=0.0062;adjP=0.0098	5	1	ndr1	tnfa	bmp6	bmp7b	rhoab	rbx1
RNA degradation	6	C=73;O=6;E=1.76;R=3.40;rawP=0.0084;adjP=0.0121	6	0	eno1b	hspd1	hspa9	mphosph6	rqcd1	lsm1
Cardiac muscle contraction	6	C=80;O=6;E=1.93;R=3.10;rawP=0.0129;adjP=0.0181	6	0	LOC100002384	tnnt2a	tpm4a	uqcrq	tpm1	uqcrh
Glycerolipid metabolism	5	C=43;O=7;E=1.04;R=6.74;rawP=7.07e-05;adjP=0.0002	5	0	agpat4	agk	lpl	lipg	gpam
Fructose and mannose metabolism	5	C=43;O=6;E=1.04;R=5.78;rawP=0.0006;adjP=0.0013	5	0	aldoca	gmds	tpi1b	aldoaa	fbp2
N-Glycan biosynthesis	5	C=47;O=6;E=1.14;R=5.28;rawP=0.0009;adjP=0.0019	5	0	rpn1	ddost	dpm1	rpn2	alg5
Valine, leucine and isoleucine degradation	5	C=46;O=5;E=1.11;R=4.50;rawP=0.0049;adjP=0.0082	5	0	echs1	aldh6a1	acaa2	hsd17b10	acat2
PPAR signaling pathway	5	C=61;O=5;E=1.47;R=3.39;rawP=0.0159;adjP=0.0212	5	0	fads2	fabp2	lpl	fabp3	acsbg2
Glycolysis / Gluconeogenesis	5	C=63;O=5;E=1.52;R=3.29;rawP=0.0181;adjP=0.0235	5	0	eno1b	aldoca	tpi1b	aldoaa	fbp2
[truncated: 56 more columns]
