# Supplementary material for: The initiation of puberty in Atlantic salmon brings about large changes in testicular gene expression that are modulated by the energy status
Source: BMC Genomics. 2019 Jun 11;20:475. doi: 10.1186/s12864-019-5869-9 (PMC6558769; doi:10.1186/s12864-019-5869-9)
Supplement: Supplementary file 7 — Table S5. Androgen-induced changes in salmonid testicular gene expression. List of potentially modulated genes identified in both salmon (this study) and rainbow trout testes [48]. (XLSX 9 kb) [file 12864_2019_5869_MOESM7_ESM.xlsx]

## Sheet: CommonDEGs_Rolland et al., 2013
Description
55 kDa erythrocyte membrane protein
60S ribosomal protein L5
60S ribosome subunit biogenesis protein NIP7 homolog
Acetyl-CoA acetyltransferase, cytosolic
Adipophilin
Alpha-N-acetylgalactosaminidase
Annexin A13
Annexin A6
Argininosuccinate synthase
ATP synthase subunit beta, mitochondrial
ATP-binding cassette sub-family F member 2
Bifunctional purine biosynthesis protein PURH
C-1-tetrahydrofolate synthase, cytoplasmic
Calumenin precursor
Catechol-O-methyltransferase domain-containing protein 1
c-Myc-responsive protein Rcl
Collagen alpha-1(XVII) chain
Cystathionine gamma-lyase
Cystine/glutamate transporter
Cytochrome P450 46A1
Dehydrogenase/reductase SDR family member 7 precursor
DNA polymerase epsilon subunit 2
Endothelial lipase precursor
ER lumen protein retaining receptor 2
Fatty acid-binding protein, heart
Follistatin-related protein 1 precursor
Galectin-2
Ganglioside GM2 activator precursor
Glucose-6-phosphate isomerase
Glutamate decarboxylase-like protein 1
Glutamine synthetase
Glycerol-3-phosphate dehydrogenase [NAD+], cytoplasmic
Glycine dehydrogenase [decarboxylating], mitochondrial precursor
Heterogeneous nuclear ribonucleoprotein Q
Histidine triad nucleotide-binding protein 1
Insulin-like growth factor-binding protein 4 precursor
Interleukin-13 receptor alpha-2 chain precursor
Kinesin-like protein KIF2C
Lipoyl synthase, mitochondrial precursor
Lon protease homolog, mitochondrial precursor
NADH dehydrogenase [ubiquinone] 1 alpha subcomplex subunit 5
NADH dehydrogenase [ubiquinone] iron-sulfur protein 5
Nucleolar GTP-binding protein 1
Peptidyl-prolyl cis-trans isomerase G
Phosphoenolpyruvate carboxykinase [GTP], mitochondrial precursor
Phosphofurin acidic cluster sorting protein 1
Pyruvate dehydrogenase
Ras-related protein Rab-25
Regulator of chromosome condensation
S-adenosylmethionine decarboxylase proenzyme
Schwannomin-interacting protein 1
Serine protease hepsin
Serpin H1 precursor
Syntaxin-binding protein 6
Transgelin
Transmembrane protein 93
YEATS domain-containing protein 4
Zinc transporter ZIP1
